# Supplementary material for: Artemisinin derivative DHA27 enhances the antibacterial effect of aminoglycosides against Pseudomonas aeruginosa by inhibiting mRNA expression of aminoglycoside-modifying enzymes
Source: Front Pharmacol. 2022 Oct 24;13:970400. doi: 10.3389/fphar.2022.970400 (PMC9637796; doi:10.3389/fphar.2022.970400)
Supplement: Supplementary file 1 [file DataSheet3.ZIP]

Archive with 41 entries (40 files):
- AMEs mRNA PCR/
- AMEs mRNA PCR/PA01-1 admin_2021-12-01 09-20-46_BR003621 -  Quantification Summary.xlsx
- AMEs mRNA PCR/PA01-2 admin_2021-12-01 10-09-16_BR001720 -  Quantification Summary.xlsx
- AMEs mRNA PCR/PA01-3 admin_2021-12-01 11-07-43_BR003621 -  Quantification Summary.xlsx
- AMEs mRNA PCR/PA02-1 admin_2021-12-27 17-49-46_BR003621 -  Quantification Summary.xlsx
- AMEs mRNA PCR/PA02-2 admin_2021-12-27 19-00-50_BR001720 -  Quantification Summary.xlsx
- AMEs mRNA PCR/PA02-3 admin_2021-12-27 19-51-25_BR003621 -  Quantification Summary.xlsx
- AMEs mRNA PCR/PA04-1 admin_2021-12-23 09-15-57_BR003621 -  Quantification Summary.xlsx
- AMEs mRNA PCR/PA04-2 admin_2021-12-23 10-14-00_BR001720 -  Quantification Summary.xlsx
- AMEs mRNA PCR/PA04-3 admin_2021-12-23 11-09-49_BR003621 -  Quantification Summary.xlsx
- AMEs mRNA PCR/PA05-1 admin_2021-12-04 09-15-19_BR003621 -  Quantification Summary.xlsx
- AMEs mRNA PCR/PA05-2 admin_2021-12-04 10-08-39_BR001720 -  Quantification Summary.xlsx
- AMEs mRNA PCR/PA05-3 admin_2021-12-04 11-09-12_BR003621 -  Quantification Summary.xlsx
- AMEs mRNA PCR/PA06-1admin_2021-12-12 09-16-52_BR003621 -  Quantification Summary.xlsx
- AMEs mRNA PCR/PA06-2admin_2021-12-12 10-22-10_BR001720 -  Quantification Summary.xlsx
- AMEs mRNA PCR/PA06-3admin_2021-12-12 11-12-38_BR003621 -  Quantification Summary.xlsx
- AMEs mRNA PCR/PA07-1 admin_2021-12-15 08-50-41_BR001720 -  Quantification Summary.xlsx
- AMEs mRNA PCR/PA07-2 admin_2021-12-15 09-50-37_BR003621 -  Quantification Summary.xlsx
- AMEs mRNA PCR/PA07-3 admin_2021-12-15 11-23-46_BR003621 -  Quantification Summary.xlsx
- AMEs mRNA PCR/PA08-1 admin_2021-12-17 09-22-30_BR003621 -  Quantification Summary.xlsx
- AMEs mRNA PCR/PA08-2 admin_2021-12-17 10-16-52_BR001720 -  Quantification Summary.xlsx
- AMEs mRNA PCR/PA08-3 admin_2021-12-17 11-14-42_BR003621 -  Quantification Summary.xlsx
- AMEs mRNA PCR/PA09-1 admin_2021-12-26 17-51-38_BR003621 -  Quantification Summary.xlsx
- AMEs mRNA PCR/PA09-2 admin_2021-12-26 18-44-27_BR001720 -  Quantification Summary.xlsx
- AMEs mRNA PCR/PA09-3 admin_2021-12-26 19-27-56_BR003621 -  Quantification Summary.xlsx
- AMEs mRNA PCR/PA13-1 admin_2021-12-19 09-19-42_BR003621 -  Quantification Summary.xlsx
- AMEs mRNA PCR/PA13-2 admin_2021-12-19 10-21-23_BR001720 -  Quantification Summary.xlsx
- AMEs mRNA PCR/PA13-3 admin_2021-12-19 11-16-19_BR003621 -  Quantification Summary.xlsx
- AMEs mRNA PCR/PA16-1admin_2021-11-28 15-23-55_BR003621 -  Quantification Summary.xlsx
- AMEs mRNA PCR/PA16-2 admin_2021-11-28 17-22-42_BR003621 -  Quantification Summary.xlsx
- AMEs mRNA PCR/PA16-3admin_2021-11-29 09-46-18_BR003621 -  Quantification Summary.xlsx
- AMEs mRNA PCR/PA16-4 admin_2021-11-29 11-41-34_BR003621 -  Quantification Summary.xlsx
- AMEs mRNA PCR/PA17-1 admin_2021-12-21 09-12-54_BR003621 -  Quantification Summary.xlsx
- AMEs mRNA PCR/PA17-2 admin_2021-12-21 10-18-37_BR001720 -  Quantification Summary.xlsx
- AMEs mRNA PCR/PA17-3 admin_2021-12-21 11-12-16_BR003621 -  Quantification Summary.xlsx
- AMEs mRNA PCR/PA19-1 admin_2021-12-29 18-21-28_BR003621 -  Quantification Summary.xlsx
- AMEs mRNA PCR/PA19-2 admin_2021-12-29 19-07-34_BR001720 -  Quantification Summary.xlsx
- AMEs mRNA PCR/PA19-3 admin_2021-12-29 19-58-08_BR003621 -  Quantification Summary.xlsx
- AMEs mRNA PCR/PA20-1 admin_2021-12-30 18-12-34_BR003621 -  Quantification Summary.xlsx
- AMEs mRNA PCR/PA20-2 admin_2021-12-30 19-06-18_BR001720 -  Quantification Summary.xlsx
- AMEs mRNA PCR/PA20-3 admin_2021-12-30 19-55-16_BR003621 -  Quantification Summary.xlsx
