# Supplementary material for: Artemisinin derivative DHA27 enhances the antibacterial effect of aminoglycosides against Pseudomonas aeruginosa by inhibiting mRNA expression of aminoglycoside-modifying enzymes
Source: Front Pharmacol. 2022 Oct 24;13:970400. doi: 10.3389/fphar.2022.970400 (PMC9637796; doi:10.3389/fphar.2022.970400)
Supplement: Supplementary file 1 [file DataSheet3.ZIP › AMEs mRNA PCR/PA01-1 admin_2021-12-01 09-20-46_BR003621 - Quantification Summary.xlsx]

## Sheet: 测定结果
	Well	Fluor	Target	Content	Sample	Cq	SQ
	A01	SYBR		Unkn		7.55521
	A02	SYBR		Unkn		8.01193
	A03	SYBR		Unkn		6.50538
	A04	SYBR		Unkn		7.19222
	A05	SYBR		Unkn		30.6041
	A06	SYBR		Unkn		31.1825							16SrRNA	aac(3)-4	ant(2'')-1a	aph(3')-1a
	A07	SYBR		Unkn		30.024							7.55521	30.6041	18.9882	33.6999
	A08	SYBR		Unkn		30.1498							8.01193	31.1825	18.8326	33.0748
	A09	SYBR		Unkn		18.9882							6.50538	30.024	19.1446	36.8837
	A10	SYBR		Unkn		18.8326							7.19222	30.1498	19.1923	36.4049
	A11	SYBR		Unkn		19.1446							7.94453	30.633	19.093
	A12	SYBR		Unkn		19.1923							8.49457	31.0682	19.1883	33.2168
	B01	SYBR		Unkn		7.94453							8.26498	31.2246	19.0647	32.143
	B02	SYBR		Unkn		8.49457							7.73396	31.3281	19.0817	31.4289
	B03	SYBR		Unkn		8.26498							7.70455	30.4167	19.045
	B04	SYBR		Unkn		7.73396							8.11962	30.2915	18.809
	B05	SYBR		Unkn		30.633							7.47083	30.5304	18.9049	34.2462
	B06	SYBR		Unkn		31.0682							8.18453	31.1852	18.6798	35.8885
	B07	SYBR		Unkn		31.2246							10.3155	31.0788	18.8502	33.0778
	B08	SYBR		Unkn		31.3281							10.4562	31.4268	18.8289	31.7941
	B09	SYBR		Unkn		19.093							10.2823	32.1775	19.1131	33.4697
	B10	SYBR		Unkn		19.1883							11.069	31.8118	18.7627	34.8142
	B11	SYBR		Unkn		19.0647							10.0152	30.8701	18.6086	34.0721
	B12	SYBR		Unkn		19.0817							9.55992	32.7485	18.6458	32.2148
	C01	SYBR		Unkn		7.70455							10.029	32.0044	18.6787	32.7159
	C02	SYBR		Unkn		8.11962							9.28746	31.1547	18.6209	33.943
	C03	SYBR		Unkn		7.47083
	C04	SYBR		Unkn		8.18453
	C05	SYBR		Unkn		30.4167
	C06	SYBR		Unkn		30.2915
	C07	SYBR		Unkn		30.5304
	C08	SYBR		Unkn		31.1852
	C09	SYBR		Unkn		19.045
	C10	SYBR		Unkn		18.809
	C11	SYBR		Unkn		18.9049
	C12	SYBR		Unkn		18.6798
	D01	SYBR		Unkn		10.3155
	D02	SYBR		Unkn		10.4562
	D03	SYBR		Unkn		10.2823
	D04	SYBR		Unkn		11.069
	D05	SYBR		Unkn		31.0788
	D06	SYBR		Unkn		31.4268
	D07	SYBR		Unkn		32.1775
	D08	SYBR		Unkn		31.8118
	D09	SYBR		Unkn		18.8502
	D10	SYBR		Unkn		18.8289
	D11	SYBR		Unkn		19.1131
	D12	SYBR		Unkn		18.7627
	E01	SYBR		Unkn		10.0152
	E02	SYBR		Unkn		9.55992
	E03	SYBR		Unkn		10.029
	E04	SYBR		Unkn		9.28746
	E05	SYBR		Unkn		30.8701
	E06	SYBR		Unkn		32.7485
	E07	SYBR		Unkn		32.0044
	E08	SYBR		Unkn		31.1547
	E09	SYBR		Unkn		18.6086
	E10	SYBR		Unkn		18.6458
	E11	SYBR		Unkn		18.6787
	E12	SYBR		Unkn		18.6209
	F01	SYBR		Unkn		33.6999
	F02	SYBR		Unkn		33.0748
	F03	SYBR		Unkn		36.8837
	F04	SYBR		Unkn		36.4049
	F05	SYBR		Unkn		33.0778
	F06	SYBR		Unkn		31.7941
	F07	SYBR		Unkn		33.4697
	F08	SYBR		Unkn		34.8142
	F09	SYBR		Unkn
	F10	SYBR		Unkn
	F11	SYBR		Unkn
	F12	SYBR		Unkn
	G01	SYBR		Unkn
	G02	SYBR		Unkn		33.2168
	G03	SYBR		Unkn		32.143
	G04	SYBR		Unkn		31.4289
	G05	SYBR		Unkn		34.0721
	G06	SYBR		Unkn		32.2148
	G07	SYBR		Unkn		32.7159
	G08	SYBR		Unkn		33.943
	G09	SYBR		Unkn
	G10	SYBR		Unkn
	G11	SYBR		Unkn
	G12	SYBR		Unkn
	H01	SYBR		Unkn
	H02	SYBR		Unkn
	H03	SYBR		Unkn		34.2462
	H04	SYBR		Unkn		35.8885
	H05	SYBR		Unkn
	H06	SYBR		Unkn
	H07	SYBR		Unkn
	H08	SYBR		Unkn
	H09	SYBR		Unkn
	H10	SYBR		Unkn
	H11	SYBR		Unkn
	H12	SYBR		Unkn

## Sheet: Run Information
File Name	admin_2021-12-01 09-20-46_BR003621.pcrd
Created By User	admin
Notes
ID
Run Started	2021/12/1 9:20:59 UTC +08:00
Run Ended	2021/12/1 10:49:15 UTC +08:00
Sample Vol	15
Lid Temp	105
Protocol File Name	百乐程序-15ul.prcl
Plate Setup File Name	Quick Plate_96 wells_SYBR Only.pltd
Base Serial Number	BR003621
Optical Head Serial Number	788BR03772
CFX Manager Version	2.1.1022.0523.
