# Supplementary material for: Artemisinin derivative DHA27 enhances the antibacterial effect of aminoglycosides against Pseudomonas aeruginosa by inhibiting mRNA expression of aminoglycoside-modifying enzymes
Source: Front Pharmacol. 2022 Oct 24;13:970400. doi: 10.3389/fphar.2022.970400 (PMC9637796; doi:10.3389/fphar.2022.970400)
Supplement: Supplementary file 1 [file DataSheet3.ZIP › AMEs mRNA PCR/PA01-2 admin_2021-12-01 10-09-16_BR001720 - Quantification Summary.xlsx]

## Sheet: 测定结果
	Well	Fluor	Target	Content	Sample	Cq	SQ
	A01	SYBR		Unkn		7.48522
	A02	SYBR		Unkn		7.90141				16SrRNA	aac(3)-1	aac(3)-2	aac(6')-1b
	A03	SYBR		Unkn		6.43829				7.48522	24.4345	37.0386	24.8047
	A04	SYBR		Unkn		7.07386				7.90141	23.5197	35.2035	24.9712
	A05	SYBR		Unkn		24.4345				6.43829	23.5822	33.9464	24.9077
	A06	SYBR		Unkn		23.5197				7.07386	23.3682	36.3023	24.5758
	A07	SYBR		Unkn		23.5822				7.66282	25.3166	35.0097	24.7101
	A08	SYBR		Unkn		23.3682				8.38515	23.6938	38.7768	25.33
	A09	SYBR		Unkn		37.0386				8.13382	21.4395	34.1117	24.6926
	A10	SYBR		Unkn		35.2035				7.62914	23.2326	38.426	25.2012
	A11	SYBR		Unkn		33.9464				7.50472	23.8906	35.6514	24.332
	A12	SYBR		Unkn		36.3023				7.97288	22.1312	34.1023	24.7954
	B01	SYBR		Unkn		7.66282				7.4777	23.2372	35.6869	25.1952
	B02	SYBR		Unkn		8.38515				8.57613	22.8334	34.1042	25.1588
	B03	SYBR		Unkn		8.13382				9.84955	23.3131	34.1274	27.8927
	B04	SYBR		Unkn		7.62914				10.067	23.9168	34.1592	27.6559
	B05	SYBR		Unkn		25.3166				10.233	22.7428		27.8765
	B06	SYBR		Unkn		23.6938				10.3881	24.6828	34.0203	27.5067
	B07	SYBR		Unkn		21.4395				9.77035	24.4332	38.0013	28.0973
	B08	SYBR		Unkn		23.2326				9.22169	23.2346	36.1529	28.0784
	B09	SYBR		Unkn		35.0097				9.96983	22.2498	35.5997	28.4446
	B10	SYBR		Unkn		38.7768				9.16127	22.33	34.2287	28.0197
	B11	SYBR		Unkn		34.1117
	B12	SYBR		Unkn		38.426
	C01	SYBR		Unkn		7.50472
	C02	SYBR		Unkn		7.97288
	C03	SYBR		Unkn		7.4777
	C04	SYBR		Unkn		8.57613
	C05	SYBR		Unkn		23.8906
	C06	SYBR		Unkn		22.1312
	C07	SYBR		Unkn		23.2372
	C08	SYBR		Unkn		22.8334
	C09	SYBR		Unkn		35.6514
	C10	SYBR		Unkn		34.1023
	C11	SYBR		Unkn		35.6869
	C12	SYBR		Unkn		34.1042
	D01	SYBR		Unkn		9.84955
	D02	SYBR		Unkn		10.067
	D03	SYBR		Unkn		10.233
	D04	SYBR		Unkn		10.3881
	D05	SYBR		Unkn		23.3131
	D06	SYBR		Unkn		23.9168
	D07	SYBR		Unkn		22.7428
	D08	SYBR		Unkn		24.6828
	D09	SYBR		Unkn		34.1274
	D10	SYBR		Unkn		34.1592
	D11	SYBR		Unkn
	D12	SYBR		Unkn		34.0203
	E01	SYBR		Unkn		9.77035
	E02	SYBR		Unkn		9.22169
	E03	SYBR		Unkn		9.96983
	E04	SYBR		Unkn		9.16127
	E05	SYBR		Unkn		24.4332
	E06	SYBR		Unkn		23.2346
	E07	SYBR		Unkn		22.2498
	E08	SYBR		Unkn		22.33
	E09	SYBR		Unkn		38.0013
	E10	SYBR		Unkn		36.1529
	E11	SYBR		Unkn		35.5997
	E12	SYBR		Unkn		34.2287
	F01	SYBR		Unkn		24.8047
	F02	SYBR		Unkn		24.9712
	F03	SYBR		Unkn		24.9077
	F04	SYBR		Unkn		24.5758
	F05	SYBR		Unkn		27.8927
	F06	SYBR		Unkn		27.6559
	F07	SYBR		Unkn		27.8765
	F08	SYBR		Unkn		27.5067
	F09	SYBR		Unkn
	F10	SYBR		Unkn
	F11	SYBR		Unkn
	F12	SYBR		Unkn
	G01	SYBR		Unkn		24.7101
	G02	SYBR		Unkn		25.33
	G03	SYBR		Unkn		24.6926
	G04	SYBR		Unkn		25.2012
	G05	SYBR		Unkn		28.0973
	G06	SYBR		Unkn		28.0784
	G07	SYBR		Unkn		28.4446
	G08	SYBR		Unkn		28.0197
	G09	SYBR		Unkn
	G10	SYBR		Unkn
	G11	SYBR		Unkn
	G12	SYBR		Unkn
	H01	SYBR		Unkn		24.332
	H02	SYBR		Unkn		24.7954
	H03	SYBR		Unkn		25.1952
	H04	SYBR		Unkn		25.1588
	H05	SYBR		Unkn
	H06	SYBR		Unkn
	H07	SYBR		Unkn
	H08	SYBR		Unkn
	H09	SYBR		Unkn
	H10	SYBR		Unkn
	H11	SYBR		Unkn
	H12	SYBR		Unkn

## Sheet: Run Information
File Name	admin_2021-12-01 10-09-16_BR001720.pcrd
Created By User	admin
Notes
ID
Run Started	12/01/2021 02:10:03 UTC
Run Ended	12/01/2021 03:38:46 UTC
Sample Vol	15
Lid Temp	105
Protocol File Name	15ul百乐程序.prcl
Plate Setup File Name	Quick Plate_96 wells_SYBR Only.pltd
Base Serial Number	BR001720
Optical Head Serial Number
CFX Manager Version	3.1.1517.0823.
