# Supplementary material for: Artemisinin derivative DHA27 enhances the antibacterial effect of aminoglycosides against Pseudomonas aeruginosa by inhibiting mRNA expression of aminoglycoside-modifying enzymes
Source: Front Pharmacol. 2022 Oct 24;13:970400. doi: 10.3389/fphar.2022.970400 (PMC9637796; doi:10.3389/fphar.2022.970400)
Supplement: Supplementary file 1 [file DataSheet3.ZIP › AMEs mRNA PCR/PA01-3 admin_2021-12-01 11-07-43_BR003621 - Quantification Summary.xlsx]

## Sheet: 测定结果
	Well	Fluor	Target	Content	Sample	Cq	SQ
	A01	SYBR		Unkn		7.878
	A02	SYBR		Unkn		8.18375
	A03	SYBR		Unkn		7.0347
	A04	SYBR		Unkn		7.4521						16SrRNA	aac(6')-2	ant(2'')-1	aNT(3'')-1
	A05	SYBR		Unkn		24.6967						7.878	24.6967	19.5761	33.2143
	A06	SYBR		Unkn		24.3043						8.18375	24.3043	17.7278	32.9813
	A07	SYBR		Unkn		24.7934						7.0347	24.7934	18.7434	31.7675
	A08	SYBR		Unkn		24.7261						7.4521	24.7261	18.3033	35.2998
	A09	SYBR		Unkn		19.5761						8.19134	24.4912	19.6951	33.5725
	A10	SYBR		Unkn		17.7278						8.90176	25.3025	19.36	33.6823
	A11	SYBR		Unkn		18.7434						8.51818	25.3389	18.9093	33.344
	A12	SYBR		Unkn		18.3033						8.03727	25.1926	19.153	35.7845
	B01	SYBR		Unkn		8.19134						7.91124	24.5058	19.9977
	B02	SYBR		Unkn		8.90176						8.48373	25.2116	18.5627	35.6735
	B03	SYBR		Unkn		8.51818						7.66485	25.1239	18.6772	33.8214
	B04	SYBR		Unkn		8.03727						8.37646	25.1969	18.1211	32.2912
	B05	SYBR		Unkn		24.4912						10.5171	27.5444	18.3376	33.2529
	B06	SYBR		Unkn		25.3025						10.6717	27.7366	18.0072	32.3067
	B07	SYBR		Unkn		25.3389						10.4957	27.1512	18.3168	30.5333
	B08	SYBR		Unkn		25.1926						11.2429	27.5699	17.0223	32.3224
	B09	SYBR		Unkn		19.6951						10.044	26.5271	21.4443	32.04
	B10	SYBR		Unkn		19.36						9.89807	27.1376	20.7139	32.3096
	B11	SYBR		Unkn		18.9093						9.95657	26.9361	20.06	32.499
	B12	SYBR		Unkn		19.153						9.5276	26.8482	19.1871	33.1299
	C01	SYBR		Unkn		7.91124
	C02	SYBR		Unkn		8.48373
	C03	SYBR		Unkn		7.66485
	C04	SYBR		Unkn		8.37646
	C05	SYBR		Unkn		24.5058
	C06	SYBR		Unkn		25.2116
	C07	SYBR		Unkn		25.1239
	C08	SYBR		Unkn		25.1969
	C09	SYBR		Unkn		19.9977
	C10	SYBR		Unkn		18.5627
	C11	SYBR		Unkn		18.6772
	C12	SYBR		Unkn		18.1211
	D01	SYBR		Unkn		10.5171
	D02	SYBR		Unkn		10.6717
	D03	SYBR		Unkn		10.4957
	D04	SYBR		Unkn		11.2429
	D05	SYBR		Unkn		27.5444
	D06	SYBR		Unkn		27.7366
	D07	SYBR		Unkn		27.1512
	D08	SYBR		Unkn		27.5699
	D09	SYBR		Unkn		18.3376
	D10	SYBR		Unkn		18.0072
	D11	SYBR		Unkn		18.3168
	D12	SYBR		Unkn		17.0223
	E01	SYBR		Unkn		10.044
	E02	SYBR		Unkn		9.89807
	E03	SYBR		Unkn		9.95657
	E04	SYBR		Unkn		9.5276
	E05	SYBR		Unkn		26.5271
	E06	SYBR		Unkn		27.1376
	E07	SYBR		Unkn		26.9361
	E08	SYBR		Unkn		26.8482
	E09	SYBR		Unkn		21.4443
	E10	SYBR		Unkn		20.7139
	E11	SYBR		Unkn		20.06
	E12	SYBR		Unkn		19.1871
	F01	SYBR		Unkn		33.2143
	F02	SYBR		Unkn		32.9813
	F03	SYBR		Unkn		31.7675
	F04	SYBR		Unkn		35.2998
	F05	SYBR		Unkn		33.2529
	F06	SYBR		Unkn		32.3067
	F07	SYBR		Unkn		30.5333
	F08	SYBR		Unkn		32.3224
	F09	SYBR		Unkn
	F10	SYBR		Unkn
	F11	SYBR		Unkn
	F12	SYBR		Unkn
	G01	SYBR		Unkn		33.5725
	G02	SYBR		Unkn		33.6823
	G03	SYBR		Unkn		33.344
	G04	SYBR		Unkn		35.7845
	G05	SYBR		Unkn		32.04
	G06	SYBR		Unkn		32.3096
	G07	SYBR		Unkn		32.499
	G08	SYBR		Unkn		33.1299
	G09	SYBR		Unkn
	G10	SYBR		Unkn
	G11	SYBR		Unkn
	G12	SYBR		Unkn
	H01	SYBR		Unkn
	H02	SYBR		Unkn		35.6735
	H03	SYBR		Unkn		33.8214
	H04	SYBR		Unkn		32.2912
	H05	SYBR		Unkn
	H06	SYBR		Unkn
	H07	SYBR		Unkn
	H08	SYBR		Unkn
	H09	SYBR		Unkn
	H10	SYBR		Unkn
	H11	SYBR		Unkn
	H12	SYBR		Unkn

## Sheet: Run Information
File Name	PA01-1admin_2021-12-01 11-07-43_BR003621.pcrd
Created By User	admin
Notes
ID
Run Started	2021/12/1 11:08:04 UTC +08:00
Run Ended	2021/12/1 12:35:40 UTC +08:00
Sample Vol	15
Lid Temp	105
Protocol File Name	百乐程序-15ul.prcl
Plate Setup File Name	Quick Plate_96 wells_SYBR Only.pltd
Base Serial Number	BR003621
Optical Head Serial Number	788BR03772
CFX Manager Version	2.1.1022.0523.
