# Supplementary material for: Artemisinin derivative DHA27 enhances the antibacterial effect of aminoglycosides against Pseudomonas aeruginosa by inhibiting mRNA expression of aminoglycoside-modifying enzymes
Source: Front Pharmacol. 2022 Oct 24;13:970400. doi: 10.3389/fphar.2022.970400 (PMC9637796; doi:10.3389/fphar.2022.970400)
Supplement: Supplementary file 1 [file DataSheet3.ZIP › AMEs mRNA PCR/PA02-1 admin_2021-12-27 17-49-46_BR003621 - Quantification Summary.xlsx]

## Sheet: 测定结果
	Well	Fluor	Target	Content	Sample	Cq	SQ
	A01	SYBR		Unkn		8.41304
	A02	SYBR		Unkn		8.33402
	A03	SYBR		Unkn		8.08495
	A04	SYBR		Unkn		8.41308
	A05	SYBR		Unkn		23.6038						16SrRNA	aac(3)-4	ant(2'')-1a	aph(3')-1a
	A06	SYBR		Unkn		23.4578						8.41304	23.6038	18.222	27.0814
	A07	SYBR		Unkn		23.413						8.33402	23.4578	18.0274	26.395
	A08	SYBR		Unkn		23.5879						8.08495	23.413	18.052	26.3237
	A09	SYBR		Unkn		18.222						8.41308	23.5879	17.9036	26.6642
	A10	SYBR		Unkn		18.0274						8.16968	24.1266	18.1439	23.2003
	A11	SYBR		Unkn		18.052						8.13305	23.728	18.0121	21.5733
	A12	SYBR		Unkn		17.9036						8.06168	20.4695	17.9235	20.8025
	B01	SYBR		Unkn		8.16968						8.32347	18.7916	18.2363	21.3855
	B02	SYBR		Unkn		8.13305						7.8457	19.9452	17.8138	22.2797
	B03	SYBR		Unkn		8.06168						7.69518	19.5306	17.8181	20.8555
	B04	SYBR		Unkn		8.32347						7.94976	18.9273	17.867	19.501
	B05	SYBR		Unkn		24.1266						7.63116	17.9279	17.7219	20.3637
	B06	SYBR		Unkn		23.728						7.81189	18.0073	18.0067	26.8653
	B07	SYBR		Unkn		20.4695						7.35069	18.836	18.1031	23.1624
	B08	SYBR		Unkn		18.7916						7.55111	18.3174	18.016	21.554
	B09	SYBR		Unkn		18.1439						7.34099	18.1289	18.1021	20.7633
	B10	SYBR		Unkn		18.0121						8.07397	18.9697	17.7545	21.1206
	B11	SYBR		Unkn		17.9235						8.08988	18.0891	17.5749	20.513
	B12	SYBR		Unkn		18.2363						8.02887	17.6237	17.6369	21.718
	C01	SYBR		Unkn		7.8457						8.05477	17.5762	17.6855	21.5077
	C02	SYBR		Unkn		7.69518
	C03	SYBR		Unkn		7.94976
	C04	SYBR		Unkn		7.63116
	C05	SYBR		Unkn		19.9452
	C06	SYBR		Unkn		19.5306
	C07	SYBR		Unkn		18.9273
	C08	SYBR		Unkn		17.9279
	C09	SYBR		Unkn		17.8138
	C10	SYBR		Unkn		17.8181
	C11	SYBR		Unkn		17.867
	C12	SYBR		Unkn		17.7219
	D01	SYBR		Unkn		7.81189
	D02	SYBR		Unkn		7.35069
	D03	SYBR		Unkn		7.55111
	D04	SYBR		Unkn		7.34099
	D05	SYBR		Unkn		18.0073
	D06	SYBR		Unkn		18.836
	D07	SYBR		Unkn		18.3174
	D08	SYBR		Unkn		18.1289
	D09	SYBR		Unkn		18.0067
	D10	SYBR		Unkn		18.1031
	D11	SYBR		Unkn		18.016
	D12	SYBR		Unkn		18.1021
	E01	SYBR		Unkn		8.07397
	E02	SYBR		Unkn		8.08988
	E03	SYBR		Unkn		8.02887
	E04	SYBR		Unkn		8.05477
	E05	SYBR		Unkn		18.9697
	E06	SYBR		Unkn		18.0891
	E07	SYBR		Unkn		17.6237
	E08	SYBR		Unkn		17.5762
	E09	SYBR		Unkn		17.7545
	E10	SYBR		Unkn		17.5749
	E11	SYBR		Unkn		17.6369
	E12	SYBR		Unkn		17.6855
	F01	SYBR		Unkn		27.0814
	F02	SYBR		Unkn		26.395
	F03	SYBR		Unkn		26.3237
	F04	SYBR		Unkn		26.6642
	F05	SYBR		Unkn		26.8653
	F06	SYBR		Unkn		23.1624
	F07	SYBR		Unkn		21.554
	F08	SYBR		Unkn		20.7633
	F09	SYBR		Unkn
	F10	SYBR		Unkn
	F11	SYBR		Unkn
	F12	SYBR		Unkn
	G01	SYBR		Unkn		23.2003
	G02	SYBR		Unkn		21.5733
	G03	SYBR		Unkn		20.8025
	G04	SYBR		Unkn		21.3855
	G05	SYBR		Unkn		21.1206
	G06	SYBR		Unkn		20.513
	G07	SYBR		Unkn		21.718
	G08	SYBR		Unkn		21.5077
	G09	SYBR		Unkn
	G10	SYBR		Unkn
	G11	SYBR		Unkn
	G12	SYBR		Unkn
	H01	SYBR		Unkn		22.2797
	H02	SYBR		Unkn		20.8555
	H03	SYBR		Unkn		19.501
	H04	SYBR		Unkn		20.3637
	H05	SYBR		Unkn
	H06	SYBR		Unkn
	H07	SYBR		Unkn
	H08	SYBR		Unkn
	H09	SYBR		Unkn
	H10	SYBR		Unkn
	H11	SYBR		Unkn
	H12	SYBR		Unkn

## Sheet: Run Information
File Name	PA02-1 admin_2021-12-27 17-49-46_BR003621.pcrd
Created By User	admin
Notes
ID
Run Started	2021/12/27 17:50:07 UTC +08:00
Run Ended	2021/12/27 19:18:29 UTC +08:00
Sample Vol	15
Lid Temp	105
Protocol File Name	百乐程序-15ul.prcl
Plate Setup File Name	Quick Plate_96 wells_SYBR Only.pltd
Base Serial Number	BR003621
Optical Head Serial Number	788BR03772
CFX Manager Version	2.1.1022.0523.
