# Supplementary material for: Artemisinin derivative DHA27 enhances the antibacterial effect of aminoglycosides against Pseudomonas aeruginosa by inhibiting mRNA expression of aminoglycoside-modifying enzymes
Source: Front Pharmacol. 2022 Oct 24;13:970400. doi: 10.3389/fphar.2022.970400 (PMC9637796; doi:10.3389/fphar.2022.970400)
Supplement: Supplementary file 1 [file DataSheet3.ZIP › AMEs mRNA PCR/PA02-2 admin_2021-12-27 19-00-50_BR001720 - Quantification Summary.xlsx]

## Sheet: 测定结果
	Well	Fluor	Target	Content	Sample	Cq	SQ
	A01	SYBR		Unkn		8.2943
	A02	SYBR		Unkn		8.29252
	A03	SYBR		Unkn		8.24351
	A04	SYBR		Unkn		8.39077
	A05	SYBR		Unkn		24.7189					16SrRNA	aac(3)-1	aac(3)-2	aac(6')-1b
	A06	SYBR		Unkn		23.8861					8.2943	24.7189	25.309	23.7375
	A07	SYBR		Unkn		21.6525					8.29252	23.8861	25.0765	23.5697
	A08	SYBR		Unkn		24.0684					8.24351	21.6525	23.6734	24.0164
	A09	SYBR		Unkn		25.309					8.39077	24.0684	24.0197	23.5622
	A10	SYBR		Unkn		25.0765					7.99998	24.6656	25.5039	23.5556
	A11	SYBR		Unkn		23.6734					7.8443	24.0278	24.8193	23.5692
	A12	SYBR		Unkn		24.0197					7.82717	23.8077	25.3239	23.3634
	B01	SYBR		Unkn		7.99998					8.06821	24.1743	25.5829	23.4301
	B02	SYBR		Unkn		7.8443					7.82633	24.0202	26.0022	23.6619
	B03	SYBR		Unkn		7.82717					8.30682	23.1131	24.3808	23.5874
	B04	SYBR		Unkn		8.06821					7.84301	23.2897	24.8975	23.6634
	B05	SYBR		Unkn		24.6656					7.46489	23.4809	25.7947	23.6375
	B06	SYBR		Unkn		24.0278					7.54887	22.385	25.6105	23.2153
	B07	SYBR		Unkn		23.8077					7.05529	22.317	24.2137	23.3012
	B08	SYBR		Unkn		24.1743					7.18593	22.4656	23.7252	23.8307
	B09	SYBR		Unkn		25.5039					7.08306	22.3403	24.9137	24.3367
	B10	SYBR		Unkn		24.8193					8.04345	22.4831	25.3161	24.1813
	B11	SYBR		Unkn		25.3239					7.80543	22.5339	22.0403	24.4656
	B12	SYBR		Unkn		25.5829					7.86881	21.7658	24.5315	23.9674
	C01	SYBR		Unkn		7.82633					7.87456	22.1731	25.0266	24.3308
	C02	SYBR		Unkn		8.30682
	C03	SYBR		Unkn		7.84301
	C04	SYBR		Unkn		7.46489
	C05	SYBR		Unkn		24.0202
	C06	SYBR		Unkn		23.1131
	C07	SYBR		Unkn		23.2897
	C08	SYBR		Unkn		23.4809
	C09	SYBR		Unkn		26.0022
	C10	SYBR		Unkn		24.3808
	C11	SYBR		Unkn		24.8975
	C12	SYBR		Unkn		25.7947
	D01	SYBR		Unkn		7.54887
	D02	SYBR		Unkn		7.05529
	D03	SYBR		Unkn		7.18593
	D04	SYBR		Unkn		7.08306
	D05	SYBR		Unkn		22.385
	D06	SYBR		Unkn		22.317
	D07	SYBR		Unkn		22.4656
	D08	SYBR		Unkn		22.3403
	D09	SYBR		Unkn		25.6105
	D10	SYBR		Unkn		24.2137
	D11	SYBR		Unkn		23.7252
	D12	SYBR		Unkn		24.9137
	E01	SYBR		Unkn		8.04345
	E02	SYBR		Unkn		7.80543
	E03	SYBR		Unkn		7.86881
	E04	SYBR		Unkn		7.87456
	E05	SYBR		Unkn		22.4831
	E06	SYBR		Unkn		22.5339
	E07	SYBR		Unkn		21.7658
	E08	SYBR		Unkn		22.1731
	E09	SYBR		Unkn		25.3161
	E10	SYBR		Unkn		22.0403
	E11	SYBR		Unkn		24.5315
	E12	SYBR		Unkn		25.0266
	F01	SYBR		Unkn		23.7375
	F02	SYBR		Unkn		23.5697
	F03	SYBR		Unkn		24.0164
	F04	SYBR		Unkn		23.5622
	F05	SYBR		Unkn		23.2153
	F06	SYBR		Unkn		23.3012
	F07	SYBR		Unkn		23.8307
	F08	SYBR		Unkn		24.3367
	F09	SYBR		Unkn
	F10	SYBR		Unkn
	F11	SYBR		Unkn
	F12	SYBR		Unkn
	G01	SYBR		Unkn		23.5556
	G02	SYBR		Unkn		23.5692
	G03	SYBR		Unkn		23.3634
	G04	SYBR		Unkn		23.4301
	G05	SYBR		Unkn		24.1813
	G06	SYBR		Unkn		24.4656
	G07	SYBR		Unkn		23.9674
	G08	SYBR		Unkn		24.3308
	G09	SYBR		Unkn
	G10	SYBR		Unkn
	G11	SYBR		Unkn
	G12	SYBR		Unkn
	H01	SYBR		Unkn		23.6619
	H02	SYBR		Unkn		23.5874
	H03	SYBR		Unkn		23.6634
	H04	SYBR		Unkn		23.6375
	H05	SYBR		Unkn
	H06	SYBR		Unkn
	H07	SYBR		Unkn
	H08	SYBR		Unkn
	H09	SYBR		Unkn
	H10	SYBR		Unkn
	H11	SYBR		Unkn
	H12	SYBR		Unkn

## Sheet: Run Information
File Name	PA02-2 admin_2021-12-27 19-00-50_BR001720.pcrd
Created By User	admin
Notes
ID
Run Started	12/27/2021 11:01:10 UTC
Run Ended	12/27/2021 12:28:52 UTC
Sample Vol	15
Lid Temp	105
Protocol File Name	15ul百乐程序.prcl
Plate Setup File Name	Quick Plate_96 wells_SYBR Only.pltd
Base Serial Number	BR001720
Optical Head Serial Number
CFX Manager Version	3.1.1517.0823.
