# Supplementary material for: Artemisinin derivative DHA27 enhances the antibacterial effect of aminoglycosides against Pseudomonas aeruginosa by inhibiting mRNA expression of aminoglycoside-modifying enzymes
Source: Front Pharmacol. 2022 Oct 24;13:970400. doi: 10.3389/fphar.2022.970400 (PMC9637796; doi:10.3389/fphar.2022.970400)
Supplement: Supplementary file 1 [file DataSheet3.ZIP › AMEs mRNA PCR/PA02-3 admin_2021-12-27 19-51-25_BR003621 - Quantification Summary.xlsx]

## Sheet: 测定结果
	Well	Fluor	Target	Content	Sample	Cq	SQ
	A01	SYBR		Unkn		8.17351
	A02	SYBR		Unkn		8.10615
	A03	SYBR		Unkn		8.08846
	A04	SYBR		Unkn		8.10973								16SrRNA	aac(6')-2	ant(2'')-1	aNT(3'')-1
	A05	SYBR		Unkn		22.902								8.17351	22.902	20.0513	21.233
	A06	SYBR		Unkn		22.0857								8.10615	22.0857	19.4698	19.9746
	A07	SYBR		Unkn		19.5165								8.08846	19.5165	19.1697	20.2545
	A08	SYBR		Unkn		22.2729								8.10973	22.2729	19.0732	20.9151
	A09	SYBR		Unkn		20.0513								7.9491	21.6693	19.7037	20.4795
	A10	SYBR		Unkn		19.4698								7.87008	20.9701	19.4405	17.9651
	A11	SYBR		Unkn		19.1697								7.88336	19.9691	19.0805	18.5202
	A12	SYBR		Unkn		19.0732								8.07698	20.5487	19.0508	17.801
	B01	SYBR		Unkn		7.9491								7.51538	20.2709	19.8208	19.9176
	B02	SYBR		Unkn		7.87008								7.54134	20.6362	19.449	19.1281
	B03	SYBR		Unkn		7.88336								7.44649	20.3317	19.2396	18.9034
	B04	SYBR		Unkn		8.07698								7.35578	19.3043	19.498	18.7297
	B05	SYBR		Unkn		21.6693								7.63598	20.7979	19.1036	20.3214
	B06	SYBR		Unkn		20.9701								7.19281	20.8001	20.4797	20.4309
	B07	SYBR		Unkn		19.9691								7.13398	20.4246	19.6893	19.1662
	B08	SYBR		Unkn		20.5487								7.09833	20.747	20.6216	19.4534
	B09	SYBR		Unkn		19.7037								8.03316	21.5797	20.5185	19.0022
	B10	SYBR		Unkn		19.4405								7.7111	21.2947	20.7535	18.6768
	B11	SYBR		Unkn		19.0805								7.90479	20.8532	20.2027	18.4012
	B12	SYBR		Unkn		19.0508								7.9224	20.624	20.376	18.4388
	C01	SYBR		Unkn		7.51538
	C02	SYBR		Unkn		7.54134
	C03	SYBR		Unkn		7.44649
	C04	SYBR		Unkn		7.35578
	C05	SYBR		Unkn		20.2709
	C06	SYBR		Unkn		20.6362
	C07	SYBR		Unkn		20.3317
	C08	SYBR		Unkn		19.3043
	C09	SYBR		Unkn		19.8208
	C10	SYBR		Unkn		19.449
	C11	SYBR		Unkn		19.2396
	C12	SYBR		Unkn		19.498
	D01	SYBR		Unkn		7.63598
	D02	SYBR		Unkn		7.19281
	D03	SYBR		Unkn		7.13398
	D04	SYBR		Unkn		7.09833
	D05	SYBR		Unkn		20.7979
	D06	SYBR		Unkn		20.8001
	D07	SYBR		Unkn		20.4246
	D08	SYBR		Unkn		20.747
	D09	SYBR		Unkn		19.1036
	D10	SYBR		Unkn		20.4797
	D11	SYBR		Unkn		19.6893
	D12	SYBR		Unkn		20.6216
	E01	SYBR		Unkn		8.03316
	E02	SYBR		Unkn		7.7111
	E03	SYBR		Unkn		7.90479
	E04	SYBR		Unkn		7.9224
	E05	SYBR		Unkn		21.5797
	E06	SYBR		Unkn		21.2947
	E07	SYBR		Unkn		20.8532
	E08	SYBR		Unkn		20.624
	E09	SYBR		Unkn		20.5185
	E10	SYBR		Unkn		20.7535
	E11	SYBR		Unkn		20.2027
	E12	SYBR		Unkn		20.376
	F01	SYBR		Unkn		21.233
	F02	SYBR		Unkn		19.9746
	F03	SYBR		Unkn		20.2545
	F04	SYBR		Unkn		20.9151
	F05	SYBR		Unkn		20.3214
	F06	SYBR		Unkn		20.4309
	F07	SYBR		Unkn		19.1662
	F08	SYBR		Unkn		19.4534
	F09	SYBR		Unkn
	F10	SYBR		Unkn
	F11	SYBR		Unkn
	F12	SYBR		Unkn
	G01	SYBR		Unkn		20.4795
	G02	SYBR		Unkn		17.9651
	G03	SYBR		Unkn		18.5202
	G04	SYBR		Unkn		17.801
	G05	SYBR		Unkn		19.0022
	G06	SYBR		Unkn		18.6768
	G07	SYBR		Unkn		18.4012
	G08	SYBR		Unkn		18.4388
	G09	SYBR		Unkn
	G10	SYBR		Unkn
	G11	SYBR		Unkn
	G12	SYBR		Unkn
	H01	SYBR		Unkn		19.9176
	H02	SYBR		Unkn		19.1281
	H03	SYBR		Unkn		18.9034
	H04	SYBR		Unkn		18.7297
	H05	SYBR		Unkn
	H06	SYBR		Unkn
	H07	SYBR		Unkn
	H08	SYBR		Unkn
	H09	SYBR		Unkn
	H10	SYBR		Unkn
	H11	SYBR		Unkn
	H12	SYBR		Unkn

## Sheet: Run Information
File Name	PA02-3 admin_2021-12-27 19-51-25_BR003621.pcrd
Created By User	admin
Notes
ID
Run Started	2021/12/27 19:51:46 UTC +08:00
Run Ended	2021/12/27 21:20:27 UTC +08:00
Sample Vol	15
Lid Temp	105
Protocol File Name	百乐程序-15ul.prcl
Plate Setup File Name	Quick Plate_96 wells_SYBR Only.pltd
Base Serial Number	BR003621
Optical Head Serial Number	788BR03772
CFX Manager Version	2.1.1022.0523.
