# Supplementary material for: Artemisinin derivative DHA27 enhances the antibacterial effect of aminoglycosides against Pseudomonas aeruginosa by inhibiting mRNA expression of aminoglycoside-modifying enzymes
Source: Front Pharmacol. 2022 Oct 24;13:970400. doi: 10.3389/fphar.2022.970400 (PMC9637796; doi:10.3389/fphar.2022.970400)
Supplement: Supplementary file 1 [file DataSheet3.ZIP › AMEs mRNA PCR/PA04-1 admin_2021-12-23 09-15-57_BR003621 - Quantification Summary.xlsx]

## Sheet: 测定结果
	Well	Fluor	Target	Content	Sample	Cq	SQ
	A01	SYBR		Unkn		7.5964
	A02	SYBR		Unkn		7.12049
	A03	SYBR		Unkn		7.27905
	A04	SYBR		Unkn		7.27357
	A05	SYBR		Unkn		23.3035
	A06	SYBR		Unkn		23.0068					16SrRNA	aac(3)-4	ant(2'')-1a	aph(3')-1a
	A07	SYBR		Unkn		23.2404					7.5964	23.3035	19.8758	24.1368
	A08	SYBR		Unkn		23.5048					7.12049	23.0068	19.9837	24.2688
	A09	SYBR		Unkn		19.8758					7.27905	23.2404	19.8906	24.2328
	A10	SYBR		Unkn		19.9837					7.27357	23.5048	20.0549	24.2732
	A11	SYBR		Unkn		19.8906					7.59449	24.0541	20.1007	24.3835
	A12	SYBR		Unkn		20.0549					7.57383	22.4128	20.2053	23.9884
	B01	SYBR		Unkn		7.59449					7.55483	23.9443	19.9639	24.0619
	B02	SYBR		Unkn		7.57383					7.53943	22.3356	20.0879	24.1037
	B03	SYBR		Unkn		7.55483					7.39048	23.3754	19.8728	24.4759
	B04	SYBR		Unkn		7.53943					7.19458	23.5694	19.8565	24.2825
	B05	SYBR		Unkn		24.0541					7.19504	23.8004	19.9451	24.1299
	B06	SYBR		Unkn		22.4128					7.2843	23.2372	19.9434	24.2865
	B07	SYBR		Unkn		23.9443					8.3534	23.213	19.8378	24.3725
	B08	SYBR		Unkn		22.3356					8.02456	23.8132	19.8241	24.3104
	B09	SYBR		Unkn		20.1007					8.43033	23.5338	19.6894	24.2315
	B10	SYBR		Unkn		20.2053					8.11627	23.7243	19.974	24.3203
	B11	SYBR		Unkn		19.9639					8.14452	23.5934	19.6664	23.881
	B12	SYBR		Unkn		20.0879					8.33528	23.7301	19.4458	23.9906
	C01	SYBR		Unkn		7.39048					9.01356	23.828	19.5413	24.0519
	C02	SYBR		Unkn		7.19458					8.1274	21.6594	19.7906	24.0748
	C03	SYBR		Unkn		7.19504
	C04	SYBR		Unkn		7.2843
	C05	SYBR		Unkn		23.3754
	C06	SYBR		Unkn		23.5694
	C07	SYBR		Unkn		23.8004
	C08	SYBR		Unkn		23.2372
	C09	SYBR		Unkn		19.8728
	C10	SYBR		Unkn		19.8565
	C11	SYBR		Unkn		19.9451
	C12	SYBR		Unkn		19.9434
	D01	SYBR		Unkn		8.3534
	D02	SYBR		Unkn		8.02456
	D03	SYBR		Unkn		8.43033
	D04	SYBR		Unkn		8.11627
	D05	SYBR		Unkn		23.213
	D06	SYBR		Unkn		23.8132
	D07	SYBR		Unkn		23.5338
	D08	SYBR		Unkn		23.7243
	D09	SYBR		Unkn		19.8378
	D10	SYBR		Unkn		19.8241
	D11	SYBR		Unkn		19.6894
	D12	SYBR		Unkn		19.974
	E01	SYBR		Unkn		8.14452
	E02	SYBR		Unkn		8.33528
	E03	SYBR		Unkn		9.01356
	E04	SYBR		Unkn		8.1274
	E05	SYBR		Unkn		23.5934
	E06	SYBR		Unkn		23.7301
	E07	SYBR		Unkn		23.828
	E08	SYBR		Unkn		21.6594
	E09	SYBR		Unkn		19.6664
	E10	SYBR		Unkn		19.4458
	E11	SYBR		Unkn		19.5413
	E12	SYBR		Unkn		19.7906
	F01	SYBR		Unkn		24.1368
	F02	SYBR		Unkn		24.2688
	F03	SYBR		Unkn		24.2328
	F04	SYBR		Unkn		24.2732
	F05	SYBR		Unkn		24.3725
	F06	SYBR		Unkn		24.3104
	F07	SYBR		Unkn		24.2315
	F08	SYBR		Unkn		24.3203
	F09	SYBR		Unkn
	F10	SYBR		Unkn
	F11	SYBR		Unkn
	F12	SYBR		Unkn
	G01	SYBR		Unkn		24.3835
	G02	SYBR		Unkn		23.9884
	G03	SYBR		Unkn		24.0619
	G04	SYBR		Unkn		24.1037
	G05	SYBR		Unkn		23.881
	G06	SYBR		Unkn		23.9906
	G07	SYBR		Unkn		24.0519
	G08	SYBR		Unkn		24.0748
	G09	SYBR		Unkn
	G10	SYBR		Unkn
	G11	SYBR		Unkn
	G12	SYBR		Unkn
	H01	SYBR		Unkn		24.4759
	H02	SYBR		Unkn		24.2825
	H03	SYBR		Unkn		24.1299
	H04	SYBR		Unkn		24.2865
	H05	SYBR		Unkn
	H06	SYBR		Unkn
	H07	SYBR		Unkn
	H08	SYBR		Unkn
	H09	SYBR		Unkn
	H10	SYBR		Unkn
	H11	SYBR		Unkn
	H12	SYBR		Unkn

## Sheet: Run Information
File Name	PA04-1 admin_2021-12-23 09-15-57_BR003621.pcrd
Created By User	admin
Notes
ID
Run Started	2021/12/23 9:16:15 UTC +08:00
Run Ended	2021/12/23 10:44:38 UTC +08:00
Sample Vol	15
Lid Temp	105
Protocol File Name	百乐程序-15ul.prcl
Plate Setup File Name	Quick Plate_96 wells_SYBR Only.pltd
Base Serial Number	BR003621
Optical Head Serial Number	788BR03772
CFX Manager Version	2.1.1022.0523.
