# Supplementary material for: Artemisinin derivative DHA27 enhances the antibacterial effect of aminoglycosides against Pseudomonas aeruginosa by inhibiting mRNA expression of aminoglycoside-modifying enzymes
Source: Front Pharmacol. 2022 Oct 24;13:970400. doi: 10.3389/fphar.2022.970400 (PMC9637796; doi:10.3389/fphar.2022.970400)
Supplement: Supplementary file 1 [file DataSheet3.ZIP › AMEs mRNA PCR/PA04-2 admin_2021-12-23 10-14-00_BR001720 - Quantification Summary.xlsx]

## Sheet: 测定结果
	Well	Fluor	Target	Content	Sample	Cq	SQ
	A01	SYBR		Unkn		7.23912
	A02	SYBR		Unkn		6.94591
	A03	SYBR		Unkn		7.06953
	A04	SYBR		Unkn		6.88314
	A05	SYBR		Unkn		20.2321				16SrRNA	aac(3)-1	aac(3)-2	aac(6')-1b
	A06	SYBR		Unkn		19.0942				7.23912	20.2321	17.0981	23.9512
	A07	SYBR		Unkn		19.1713				6.94591	19.0942	18.9469	23.6922
	A08	SYBR		Unkn		20.4038				7.06953	19.1713	19.4672	22.2479
	A09	SYBR		Unkn		17.0981				6.88314	20.4038	19.0184	23.1724
	A10	SYBR		Unkn		18.9469				7.43102	22.1996	19.1004	21.515
	A11	SYBR		Unkn		19.4672				7.85709	20.0805	18.1128	22.1376
	A12	SYBR		Unkn		19.0184				6.63304	20.0404	19.4424	22.5154
	B01	SYBR		Unkn		7.43102				7.08433	19.1956	18.0137	21.9679
	B02	SYBR		Unkn		7.85709				7.05403	17.3143	19.0511	23.567
	B03	SYBR		Unkn		6.63304				6.70841	19.0744	18.0722	22.7655
	B04	SYBR		Unkn		7.08433				6.22406	19.651	18.4015	22.6838
	B05	SYBR		Unkn		22.1996				7.03024	19.9753	17.4266	22.2332
	B06	SYBR		Unkn		20.0805				7.66174	19.625	18.422	22.5517
	B07	SYBR		Unkn		20.0404				7.28265	21.5174	18.5668	23.467
	B08	SYBR		Unkn		19.1956				7.3655	20.1855	18.7061	22.4232
	B09	SYBR		Unkn		19.1004				7.55377	19.6613	17.4846	22.9295
	B10	SYBR		Unkn		18.1128				7.50322	18.1022	18.777	22.0791
	B11	SYBR		Unkn		19.4424				7.9684	20.2523	17.1507	21.6131
	B12	SYBR		Unkn		18.0137				7.59254	18.4671	18.1567	22.2272
	C01	SYBR		Unkn		7.05403				7.5953	19.9531	19.211	22.174
	C02	SYBR		Unkn		6.70841
	C03	SYBR		Unkn		6.22406
	C04	SYBR		Unkn		7.03024
	C05	SYBR		Unkn		17.3143
	C06	SYBR		Unkn		19.0744
	C07	SYBR		Unkn		19.651
	C08	SYBR		Unkn		19.9753
	C09	SYBR		Unkn		19.0511
	C10	SYBR		Unkn		18.0722
	C11	SYBR		Unkn		18.4015
	C12	SYBR		Unkn		17.4266
	D01	SYBR		Unkn		7.66174
	D02	SYBR		Unkn		7.28265
	D03	SYBR		Unkn		7.3655
	D04	SYBR		Unkn		7.55377
	D05	SYBR		Unkn		19.625
	D06	SYBR		Unkn		21.5174
	D07	SYBR		Unkn		20.1855
	D08	SYBR		Unkn		19.6613
	D09	SYBR		Unkn		18.422
	D10	SYBR		Unkn		18.5668
	D11	SYBR		Unkn		18.7061
	D12	SYBR		Unkn		17.4846
	E01	SYBR		Unkn		7.50322
	E02	SYBR		Unkn		7.9684
	E03	SYBR		Unkn		7.59254
	E04	SYBR		Unkn		7.5953
	E05	SYBR		Unkn		18.1022
	E06	SYBR		Unkn		20.2523
	E07	SYBR		Unkn		18.4671
	E08	SYBR		Unkn		19.9531
	E09	SYBR		Unkn		18.777
	E10	SYBR		Unkn		17.1507
	E11	SYBR		Unkn		18.1567
	E12	SYBR		Unkn		19.211
	F01	SYBR		Unkn		23.9512
	F02	SYBR		Unkn		23.6922
	F03	SYBR		Unkn		22.2479
	F04	SYBR		Unkn		23.1724
	F05	SYBR		Unkn		22.5517
	F06	SYBR		Unkn		23.467
	F07	SYBR		Unkn		22.4232
	F08	SYBR		Unkn		22.9295
	F09	SYBR		Unkn
	F10	SYBR		Unkn
	F11	SYBR		Unkn
	F12	SYBR		Unkn
	G01	SYBR		Unkn		21.515
	G02	SYBR		Unkn		22.1376
	G03	SYBR		Unkn		22.5154
	G04	SYBR		Unkn		21.9679
	G05	SYBR		Unkn		22.0791
	G06	SYBR		Unkn		21.6131
	G07	SYBR		Unkn		22.2272
	G08	SYBR		Unkn		22.174
	G09	SYBR		Unkn
	G10	SYBR		Unkn
	G11	SYBR		Unkn
	G12	SYBR		Unkn
	H01	SYBR		Unkn		23.567
	H02	SYBR		Unkn		22.7655
	H03	SYBR		Unkn		22.6838
	H04	SYBR		Unkn		22.2332
	H05	SYBR		Unkn
	H06	SYBR		Unkn
	H07	SYBR		Unkn
	H08	SYBR		Unkn
	H09	SYBR		Unkn
	H10	SYBR		Unkn
	H11	SYBR		Unkn
	H12	SYBR		Unkn

## Sheet: Run Information
File Name	PA04-2 admin_2021-12-23 10-14-00_BR001720.pcrd
Created By User	admin
Notes
ID
Run Started	12/23/2021 02:14:20 UTC
Run Ended	12/23/2021 03:43:02 UTC
Sample Vol	15
Lid Temp	105
Protocol File Name	15ul百乐程序.prcl
Plate Setup File Name	Quick Plate_96 wells_SYBR Only.pltd
Base Serial Number	BR001720
Optical Head Serial Number
CFX Manager Version	3.1.1517.0823.
