# Supplementary material for: Artemisinin derivative DHA27 enhances the antibacterial effect of aminoglycosides against Pseudomonas aeruginosa by inhibiting mRNA expression of aminoglycoside-modifying enzymes
Source: Front Pharmacol. 2022 Oct 24;13:970400. doi: 10.3389/fphar.2022.970400 (PMC9637796; doi:10.3389/fphar.2022.970400)
Supplement: Supplementary file 1 [file DataSheet3.ZIP › AMEs mRNA PCR/PA04-3 admin_2021-12-23 11-09-49_BR003621 - Quantification Summary.xlsx]

## Sheet: 测定结果
	Well	Fluor	Target	Content	Sample	Cq	SQ
	A01	SYBR		Unkn		7.55103
	A02	SYBR		Unkn		7.20856
	A03	SYBR		Unkn		7.20147
	A04	SYBR		Unkn		7.32732
	A05	SYBR		Unkn		22.6716					16SrRNA	aac(6')-2	ant(2'')-1	aNT(3'')-1
	A06	SYBR		Unkn		22.2468					7.55103	22.6716	19.5022	22.2927
	A07	SYBR		Unkn		21.7967					7.20856	22.2468	19.5836	22.0895
	A08	SYBR		Unkn		22.6835					7.20147	21.7967	19.5706	21.8698
	A09	SYBR		Unkn		19.5022					7.32732	22.6835	19.0936	22.1997
	A10	SYBR		Unkn		19.5836					7.85569	23.6137	19.8129	22.9092
	A11	SYBR		Unkn		19.5706					7.68384	21.5305	19.7778	22.0208
	A12	SYBR		Unkn		19.0936					7.30356	21.6292	19.7075	20.4867
	B01	SYBR		Unkn		7.85569					7.46288	22.3812	19.7246	21.4052
	B02	SYBR		Unkn		7.68384					7.44575	22.056	19.2707	22.7713
	B03	SYBR		Unkn		7.30356					7.34495	21.1637	19.6373	22.0752
	B04	SYBR		Unkn		7.46288					7.17612	21.2319	19.396	21.8289
	B05	SYBR		Unkn		23.6137					7.34125	19.5871	19.3288	21.1478
	B06	SYBR		Unkn		21.5305					8.25093	21.3293	20.5182	21.5908
	B07	SYBR		Unkn		21.6292					7.9807	19.9944	20.072	21.4387
	B08	SYBR		Unkn		22.3812					8.21462	21.1511	19.9564	21.111
	B09	SYBR		Unkn		19.8129					8.11757	21.7222	20.7158	21.7468
	B10	SYBR		Unkn		19.7778					8.1164	21.9525	20.3857	22.3942
	B11	SYBR		Unkn		19.7075					8.21959	21.751	20.9078	21.4178
	B12	SYBR		Unkn		19.7246					8.24279	22.1823	20.8668	21.9397
	C01	SYBR		Unkn		7.44575					8.12647	21.0093	20.0766	20.0792
	C02	SYBR		Unkn		7.34495
	C03	SYBR		Unkn		7.17612
	C04	SYBR		Unkn		7.34125
	C05	SYBR		Unkn		22.056
	C06	SYBR		Unkn		21.1637
	C07	SYBR		Unkn		21.2319
	C08	SYBR		Unkn		19.5871
	C09	SYBR		Unkn		19.2707
	C10	SYBR		Unkn		19.6373
	C11	SYBR		Unkn		19.396
	C12	SYBR		Unkn		19.3288
	D01	SYBR		Unkn		8.25093
	D02	SYBR		Unkn		7.9807
	D03	SYBR		Unkn		8.21462
	D04	SYBR		Unkn		8.11757
	D05	SYBR		Unkn		21.3293
	D06	SYBR		Unkn		19.9944
	D07	SYBR		Unkn		21.1511
	D08	SYBR		Unkn		21.7222
	D09	SYBR		Unkn		20.5182
	D10	SYBR		Unkn		20.072
	D11	SYBR		Unkn		19.9564
	D12	SYBR		Unkn		20.7158
	E01	SYBR		Unkn		8.1164
	E02	SYBR		Unkn		8.21959
	E03	SYBR		Unkn		8.24279
	E04	SYBR		Unkn		8.12647
	E05	SYBR		Unkn		21.9525
	E06	SYBR		Unkn		21.751
	E07	SYBR		Unkn		22.1823
	E08	SYBR		Unkn		21.0093
	E09	SYBR		Unkn		20.3857
	E10	SYBR		Unkn		20.9078
	E11	SYBR		Unkn		20.8668
	E12	SYBR		Unkn		20.0766
	F01	SYBR		Unkn		22.2927
	F02	SYBR		Unkn		22.0895
	F03	SYBR		Unkn		21.8698
	F04	SYBR		Unkn		22.1997
	F05	SYBR		Unkn		21.5908
	F06	SYBR		Unkn		21.4387
	F07	SYBR		Unkn		21.111
	F08	SYBR		Unkn		21.7468
	F09	SYBR		Unkn
	F10	SYBR		Unkn
	F11	SYBR		Unkn
	F12	SYBR		Unkn
	G01	SYBR		Unkn		22.9092
	G02	SYBR		Unkn		22.0208
	G03	SYBR		Unkn		20.4867
	G04	SYBR		Unkn		21.4052
	G05	SYBR		Unkn		22.3942
	G06	SYBR		Unkn		21.4178
	G07	SYBR		Unkn		21.9397
	G08	SYBR		Unkn		20.0792
	G09	SYBR		Unkn
	G10	SYBR		Unkn
	G11	SYBR		Unkn
	G12	SYBR		Unkn
	H01	SYBR		Unkn		22.7713
	H02	SYBR		Unkn		22.0752
	H03	SYBR		Unkn		21.8289
	H04	SYBR		Unkn		21.1478
	H05	SYBR		Unkn
	H06	SYBR		Unkn
	H07	SYBR		Unkn
	H08	SYBR		Unkn
	H09	SYBR		Unkn
	H10	SYBR		Unkn
	H11	SYBR		Unkn
	H12	SYBR		Unkn

## Sheet: Run Information
File Name	PA04-3 admin_2021-12-23 11-09-49_BR003621.pcrd
Created By User	admin
Notes
ID
Run Started	2021/12/23 11:10:04 UTC +08:00
Run Ended	2021/12/23 12:37:51 UTC +08:00
Sample Vol	15
Lid Temp	105
Protocol File Name	百乐程序-15ul.prcl
Plate Setup File Name	Quick Plate_96 wells_SYBR Only.pltd
Base Serial Number	BR003621
Optical Head Serial Number	788BR03772
CFX Manager Version	2.1.1022.0523.
