# Supplementary material for: Artemisinin derivative DHA27 enhances the antibacterial effect of aminoglycosides against Pseudomonas aeruginosa by inhibiting mRNA expression of aminoglycoside-modifying enzymes
Source: Front Pharmacol. 2022 Oct 24;13:970400. doi: 10.3389/fphar.2022.970400 (PMC9637796; doi:10.3389/fphar.2022.970400)
Supplement: Supplementary file 1 [file DataSheet3.ZIP › AMEs mRNA PCR/PA05-1 admin_2021-12-04 09-15-19_BR003621 - Quantification Summary.xlsx]

## Sheet: 测定结果
	Well	Fluor	Target	Content	Sample	Cq	SQ
	A01	SYBR		Unkn		7.51222
	A02	SYBR		Unkn		7.41812
	A03	SYBR		Unkn		7.43839
	A04	SYBR		Unkn		7.24655
	A05	SYBR		Unkn		26.8513
	A06	SYBR		Unkn		26.0427							16SrRNA	aac(3)-4	ant(2'')-1a	aph(3')-1a
	A07	SYBR		Unkn		27.0602							7.51222	26.8513	16.8285
	A08	SYBR		Unkn		26.6573							7.41812	26.0427	17.1485	33.8133
	A09	SYBR		Unkn		16.8285							7.43839	27.0602	16.9232	33.2475
	A10	SYBR		Unkn		17.1485							7.24655	26.6573	17.0921	37.1608
	A11	SYBR		Unkn		16.9232							8.57789	27.1186	17.2081	32.2133
	A12	SYBR		Unkn		17.0921							8.19856	27.5811	17.1589	30.8769
	B01	SYBR		Unkn		8.57789							8.30541	27.1415	17.2154	33.5588
	B02	SYBR		Unkn		8.19856							7.6921	27.3836	17.2994	32.2406
	B03	SYBR		Unkn		8.30541							7.67558	26.291	17.0722	35.0959
	B04	SYBR		Unkn		7.6921							7.4073	26.5155	16.8754	33.0791
	B05	SYBR		Unkn		27.1186							6.98721	26.4949	17.0752	35.0325
	B06	SYBR		Unkn		27.5811							7.04143	26.8789	17.1792	36.5422
	B07	SYBR		Unkn		27.1415							8.67136	28.0408	17.2816	32.0844
	B08	SYBR		Unkn		27.3836							8.31226	27.0769	17.0574	34.071
	B09	SYBR		Unkn		17.2081							8.21614	28.1982	16.9838	31.417
	B10	SYBR		Unkn		17.1589							8.3248	27.5895	17.1846	31.8685
	B11	SYBR		Unkn		17.2154							9.07308	27.4903	16.9963	31.4235
	B12	SYBR		Unkn		17.2994							8.93412	26.2769	16.9743	32.1623
	C01	SYBR		Unkn		7.67558							8.78318	27.1209	16.8915	31.1621
	C02	SYBR		Unkn		7.4073							8.89159	27.0252	16.9602	30.7335
	C03	SYBR		Unkn		6.98721
	C04	SYBR		Unkn		7.04143
	C05	SYBR		Unkn		26.291
	C06	SYBR		Unkn		26.5155
	C07	SYBR		Unkn		26.4949
	C08	SYBR		Unkn		26.8789
	C09	SYBR		Unkn		17.0722
	C10	SYBR		Unkn		16.8754
	C11	SYBR		Unkn		17.0752
	C12	SYBR		Unkn		17.1792
	D01	SYBR		Unkn		8.67136
	D02	SYBR		Unkn		8.31226
	D03	SYBR		Unkn		8.21614
	D04	SYBR		Unkn		8.3248
	D05	SYBR		Unkn		28.0408
	D06	SYBR		Unkn		27.0769
	D07	SYBR		Unkn		28.1982
	D08	SYBR		Unkn		27.5895
	D09	SYBR		Unkn		17.2816
	D10	SYBR		Unkn		17.0574
	D11	SYBR		Unkn		16.9838
	D12	SYBR		Unkn		17.1846
	E01	SYBR		Unkn		9.07308
	E02	SYBR		Unkn		8.93412
	E03	SYBR		Unkn		8.78318
	E04	SYBR		Unkn		8.89159
	E05	SYBR		Unkn		27.4903
	E06	SYBR		Unkn		26.2769
	E07	SYBR		Unkn		27.1209
	E08	SYBR		Unkn		27.0252
	E09	SYBR		Unkn		16.9963
	E10	SYBR		Unkn		16.9743
	E11	SYBR		Unkn		16.8915
	E12	SYBR		Unkn		16.9602
	F01	SYBR		Unkn
	F02	SYBR		Unkn		33.8133
	F03	SYBR		Unkn		33.2475
	F04	SYBR		Unkn		37.1608
	F05	SYBR		Unkn		32.0844
	F06	SYBR		Unkn		34.071
	F07	SYBR		Unkn		31.417
	F08	SYBR		Unkn		31.8685
	F09	SYBR		Unkn
	F10	SYBR		Unkn
	F11	SYBR		Unkn
	F12	SYBR		Unkn
	G01	SYBR		Unkn		32.2133
	G02	SYBR		Unkn		30.8769
	G03	SYBR		Unkn		33.5588
	G04	SYBR		Unkn		32.2406
	G05	SYBR		Unkn		31.4235
	G06	SYBR		Unkn		32.1623
	G07	SYBR		Unkn		31.1621
	G08	SYBR		Unkn		30.7335
	G09	SYBR		Unkn
	G10	SYBR		Unkn
	G11	SYBR		Unkn
	G12	SYBR		Unkn
	H01	SYBR		Unkn		35.0959
	H02	SYBR		Unkn		33.0791
	H03	SYBR		Unkn		35.0325
	H04	SYBR		Unkn		36.5422
	H05	SYBR		Unkn
	H06	SYBR		Unkn
	H07	SYBR		Unkn
	H08	SYBR		Unkn
	H09	SYBR		Unkn
	H10	SYBR		Unkn
	H11	SYBR		Unkn
	H12	SYBR		Unkn

## Sheet: Run Information
File Name	PA05-1 admin_2021-12-04 09-15-19_BR003621.pcrd
Created By User	admin
Notes
ID
Run Started	2021/12/4 9:15:42 UTC +08:00
Run Ended	2021/12/4 10:43:58 UTC +08:00
Sample Vol	15
Lid Temp	105
Protocol File Name	百乐程序-15ul.prcl
Plate Setup File Name	Quick Plate_96 wells_SYBR Only.pltd
Base Serial Number	BR003621
Optical Head Serial Number	788BR03772
CFX Manager Version	2.1.1022.0523.
