# Supplementary material for: Artemisinin derivative DHA27 enhances the antibacterial effect of aminoglycosides against Pseudomonas aeruginosa by inhibiting mRNA expression of aminoglycoside-modifying enzymes
Source: Front Pharmacol. 2022 Oct 24;13:970400. doi: 10.3389/fphar.2022.970400 (PMC9637796; doi:10.3389/fphar.2022.970400)
Supplement: Supplementary file 1 [file DataSheet3.ZIP › AMEs mRNA PCR/PA05-2 admin_2021-12-04 10-08-39_BR001720 - Quantification Summary.xlsx]

## Sheet: 测定结果
	Well	Fluor	Target	Content	Sample	Cq	SQ
	A01	SYBR		Unkn		7.68816
	A02	SYBR		Unkn		7.59827
	A03	SYBR		Unkn		7.52227				16SrRNA	aac(3)-1	aac(3)-2	aac(6')-1b
	A04	SYBR		Unkn		7.28889				7.68816	22.0069	35.15	25.5463
	A05	SYBR		Unkn		22.0069				7.59827	22.3559	35.8474	25.4383
	A06	SYBR		Unkn		22.3559				7.52227	21.2891	36.1375	25.455
	A07	SYBR		Unkn		21.2891				7.28889	21.7699	35.2164	24.9274
	A08	SYBR		Unkn		21.7699				8.56073	21.714	35.1893	25.6902
	A09	SYBR		Unkn		35.15				8.06573	21.4759	33.203	25.1957
	A10	SYBR		Unkn		35.8474				7.69002	21.2027	35.9291	25.4209
	A11	SYBR		Unkn		36.1375				7.64475	21.7414	35.9583	25.4748
	A12	SYBR		Unkn		35.2164				7.81005	21.2291	37.987	25.147
	B01	SYBR		Unkn		8.56073				7.59328	21.3332	34.7015	25.5092
	B02	SYBR		Unkn		8.06573				7.02522	21.4455	35.9068	25.2423
	B03	SYBR		Unkn		7.69002				7.13729	21.8694	35.1286	25.2901
	B04	SYBR		Unkn		7.64475				8.69086	21.5837	34.9788	26.0767
	B05	SYBR		Unkn		21.714				8.24211	21.6347	35.0644	26.0386
	B06	SYBR		Unkn		21.4759				8.20071	20.8894	36.1015	26.1564
	B07	SYBR		Unkn		21.2027				8.23576	20.4944	33.127	26.0463
	B08	SYBR		Unkn		21.7414				9.06411	19.4216	35.0787	25.686
	B09	SYBR		Unkn		35.1893				9.13187	20.8985	36.6636	25.4859
	B10	SYBR		Unkn		33.203				9.01545	21.2652	34.8914	25.8253
	B11	SYBR		Unkn		35.9291				8.9651	21.3628	32.668	25.9336
	B12	SYBR		Unkn		35.9583
	C01	SYBR		Unkn		7.81005
	C02	SYBR		Unkn		7.59328
	C03	SYBR		Unkn		7.02522
	C04	SYBR		Unkn		7.13729
	C05	SYBR		Unkn		21.2291
	C06	SYBR		Unkn		21.3332
	C07	SYBR		Unkn		21.4455
	C08	SYBR		Unkn		21.8694
	C09	SYBR		Unkn		37.987
	C10	SYBR		Unkn		34.7015
	C11	SYBR		Unkn		35.9068
	C12	SYBR		Unkn		35.1286
	D01	SYBR		Unkn		8.69086
	D02	SYBR		Unkn		8.24211
	D03	SYBR		Unkn		8.20071
	D04	SYBR		Unkn		8.23576
	D05	SYBR		Unkn		21.5837
	D06	SYBR		Unkn		21.6347
	D07	SYBR		Unkn		20.8894
	D08	SYBR		Unkn		20.4944
	D09	SYBR		Unkn		34.9788
	D10	SYBR		Unkn		35.0644
	D11	SYBR		Unkn		36.1015
	D12	SYBR		Unkn		33.127
	E01	SYBR		Unkn		9.06411
	E02	SYBR		Unkn		9.13187
	E03	SYBR		Unkn		9.01545
	E04	SYBR		Unkn		8.9651
	E05	SYBR		Unkn		19.4216
	E06	SYBR		Unkn		20.8985
	E07	SYBR		Unkn		21.2652
	E08	SYBR		Unkn		21.3628
	E09	SYBR		Unkn		35.0787
	E10	SYBR		Unkn		36.6636
	E11	SYBR		Unkn		34.8914
	E12	SYBR		Unkn		32.668
	F01	SYBR		Unkn		25.5463
	F02	SYBR		Unkn		25.4383
	F03	SYBR		Unkn		25.455
	F04	SYBR		Unkn		24.9274
	F05	SYBR		Unkn		26.0767
	F06	SYBR		Unkn		26.0386
	F07	SYBR		Unkn		26.1564
	F08	SYBR		Unkn		26.0463
	F09	SYBR		Unkn
	F10	SYBR		Unkn
	F11	SYBR		Unkn
	F12	SYBR		Unkn
	G01	SYBR		Unkn		25.6902
	G02	SYBR		Unkn		25.1957
	G03	SYBR		Unkn		25.4209
	G04	SYBR		Unkn		25.4748
	G05	SYBR		Unkn		25.686
	G06	SYBR		Unkn		25.4859
	G07	SYBR		Unkn		25.8253
	G08	SYBR		Unkn		25.9336
	G09	SYBR		Unkn
	G10	SYBR		Unkn
	G11	SYBR		Unkn
	G12	SYBR		Unkn
	H01	SYBR		Unkn		25.147
	H02	SYBR		Unkn		25.5092
	H03	SYBR		Unkn		25.2423
	H04	SYBR		Unkn		25.2901
	H05	SYBR		Unkn
	H06	SYBR		Unkn
	H07	SYBR		Unkn
	H08	SYBR		Unkn
	H09	SYBR		Unkn
	H10	SYBR		Unkn
	H11	SYBR		Unkn
	H12	SYBR		Unkn

## Sheet: Run Information
File Name	PA05-2 admin_2021-12-04 10-08-39_BR001720.pcrd
Created By User	admin
Notes
ID
Run Started	12/04/2021 02:09:11 UTC
Run Ended	12/04/2021 03:37:50 UTC
Sample Vol	15
Lid Temp	105
Protocol File Name	15ul百乐程序.prcl
Plate Setup File Name	Quick Plate_96 wells_SYBR Only.pltd
Base Serial Number	BR001720
Optical Head Serial Number
CFX Manager Version	3.1.1517.0823.
