# Supplementary material for: Artemisinin derivative DHA27 enhances the antibacterial effect of aminoglycosides against Pseudomonas aeruginosa by inhibiting mRNA expression of aminoglycoside-modifying enzymes
Source: Front Pharmacol. 2022 Oct 24;13:970400. doi: 10.3389/fphar.2022.970400 (PMC9637796; doi:10.3389/fphar.2022.970400)
Supplement: Supplementary file 1 [file DataSheet3.ZIP › AMEs mRNA PCR/PA05-3 admin_2021-12-04 11-09-12_BR003621 - Quantification Summary.xlsx]

## Sheet: 测定结果
	Well	Fluor	Target	Content	Sample	Cq	SQ
	A01	SYBR		Unkn		7.61271
	A02	SYBR		Unkn		7.70829
	A03	SYBR		Unkn		7.51554
	A04	SYBR		Unkn		7.1074
	A05	SYBR		Unkn		25.3941
	A06	SYBR		Unkn		24.0723							16SrRNA	aac(6')-2	ant(2'')-1	aNT(3'')-1
	A07	SYBR		Unkn		23.1112							7.61271	25.3941	19.0685	18.2204
	A08	SYBR		Unkn		24.5781							7.70829	24.0723	18.71	17.9012
	A09	SYBR		Unkn		19.0685							7.51554	23.1112	18.9157	17.9084
	A10	SYBR		Unkn		18.71							7.1074	24.5781	17.9017	17.7037
	A11	SYBR		Unkn		18.9157							8.94499	25.0549	18.5823	19.0008
	A12	SYBR		Unkn		17.9017							8.23045	24.1527	17.2042	16.6675
	B01	SYBR		Unkn		8.94499							7.68675	24.1597	18.5323	17.7219
	B02	SYBR		Unkn		8.23045							7.70276	24.56	18.3198	17.2316
	B03	SYBR		Unkn		7.68675							7.71259	24.5003	18.9709	18.4058
	B04	SYBR		Unkn		7.70276							7.6905	24.156	18.9879	17.7716
	B05	SYBR		Unkn		25.0549							7.3224	24.1576	18.9876	18.058
	B06	SYBR		Unkn		24.1527							7.10665	23.9017	18.6821	17.5625
	B07	SYBR		Unkn		24.1597							9.01246	24.8493	18.0946	18.2439
	B08	SYBR		Unkn		24.56							8.61065	25.0979	17.3364	16.6124
	B09	SYBR		Unkn		18.5823							8.42936	24.5778	19.0155	16.1822
	B10	SYBR		Unkn		17.2042							8.39223	24.5739	18.5668	16.5069
	B11	SYBR		Unkn		18.5323							9.09979	24.4871	18.6585	16.9163
	B12	SYBR		Unkn		18.3198							9.15195	24.5802	18.5139	16.7042
	C01	SYBR		Unkn		7.71259							8.89292	24.4822	18.5379	17.8521
	C02	SYBR		Unkn		7.6905							8.95297	24.5972	18.1295	17.222
	C03	SYBR		Unkn		7.3224
	C04	SYBR		Unkn		7.10665
	C05	SYBR		Unkn		24.5003
	C06	SYBR		Unkn		24.156
	C07	SYBR		Unkn		24.1576
	C08	SYBR		Unkn		23.9017
	C09	SYBR		Unkn		18.9709
	C10	SYBR		Unkn		18.9879
	C11	SYBR		Unkn		18.9876
	C12	SYBR		Unkn		18.6821
	D01	SYBR		Unkn		9.01246
	D02	SYBR		Unkn		8.61065
	D03	SYBR		Unkn		8.42936
	D04	SYBR		Unkn		8.39223
	D05	SYBR		Unkn		24.8493
	D06	SYBR		Unkn		25.0979
	D07	SYBR		Unkn		24.5778
	D08	SYBR		Unkn		24.5739
	D09	SYBR		Unkn		18.0946
	D10	SYBR		Unkn		17.3364
	D11	SYBR		Unkn		19.0155
	D12	SYBR		Unkn		18.5668
	E01	SYBR		Unkn		9.09979
	E02	SYBR		Unkn		9.15195
	E03	SYBR		Unkn		8.89292
	E04	SYBR		Unkn		8.95297
	E05	SYBR		Unkn		24.4871
	E06	SYBR		Unkn		24.5802
	E07	SYBR		Unkn		24.4822
	E08	SYBR		Unkn		24.5972
	E09	SYBR		Unkn		18.6585
	E10	SYBR		Unkn		18.5139
	E11	SYBR		Unkn		18.5379
	E12	SYBR		Unkn		18.1295
	F01	SYBR		Unkn		18.2204
	F02	SYBR		Unkn		17.9012
	F03	SYBR		Unkn		17.9084
	F04	SYBR		Unkn		17.7037
	F05	SYBR		Unkn		18.2439
	F06	SYBR		Unkn		16.6124
	F07	SYBR		Unkn		16.1822
	F08	SYBR		Unkn		16.5069
	F09	SYBR		Unkn
	F10	SYBR		Unkn
	F11	SYBR		Unkn
	F12	SYBR		Unkn
	G01	SYBR		Unkn		19.0008
	G02	SYBR		Unkn		16.6675
	G03	SYBR		Unkn		17.7219
	G04	SYBR		Unkn		17.2316
	G05	SYBR		Unkn		16.9163
	G06	SYBR		Unkn		16.7042
	G07	SYBR		Unkn		17.8521
	G08	SYBR		Unkn		17.222
	G09	SYBR		Unkn
	G10	SYBR		Unkn
	G11	SYBR		Unkn
	G12	SYBR		Unkn
	H01	SYBR		Unkn		18.4058
	H02	SYBR		Unkn		17.7716
	H03	SYBR		Unkn		18.058
	H04	SYBR		Unkn		17.5625
	H05	SYBR		Unkn
	H06	SYBR		Unkn
	H07	SYBR		Unkn
	H08	SYBR		Unkn
	H09	SYBR		Unkn
	H10	SYBR		Unkn
	H11	SYBR		Unkn
	H12	SYBR		Unkn

## Sheet: Run Information
File Name	PA05-3 admin_2021-12-04 11-09-12_BR003621.pcrd
Created By User	admin
Notes
ID
Run Started	2021/12/4 11:09:34 UTC +08:00
Run Ended	2021/12/4 12:37:01 UTC +08:00
Sample Vol	15
Lid Temp	105
Protocol File Name	百乐程序-15ul.prcl
Plate Setup File Name	Quick Plate_96 wells_SYBR Only.pltd
Base Serial Number	BR003621
Optical Head Serial Number	788BR03772
CFX Manager Version	2.1.1022.0523.
