# Supplementary material for: Artemisinin derivative DHA27 enhances the antibacterial effect of aminoglycosides against Pseudomonas aeruginosa by inhibiting mRNA expression of aminoglycoside-modifying enzymes
Source: Front Pharmacol. 2022 Oct 24;13:970400. doi: 10.3389/fphar.2022.970400 (PMC9637796; doi:10.3389/fphar.2022.970400)
Supplement: Supplementary file 1 [file DataSheet3.ZIP › AMEs mRNA PCR/PA06-1admin_2021-12-12 09-16-52_BR003621 - Quantification Summary.xlsx]

## Sheet: 测定结果
	Well	Fluor	Target	Content	Sample	Cq	SQ
	A01	SYBR		Unkn		6.64504
	A02	SYBR		Unkn		6.49097
	A03	SYBR		Unkn		5.85111
	A04	SYBR		Unkn		6.28035
	A05	SYBR		Unkn		27.4492
	A06	SYBR		Unkn		27.8402								16SrRNA	aac(3)-4	ant(2'')-1a	aph(3')-1a
	A07	SYBR		Unkn		28.3232								6.64504	27.4492	16.5774	33.3076
	A08	SYBR		Unkn		27.7649								6.49097	27.8402	16.5469	35.3117
	A09	SYBR		Unkn		16.5774								5.85111	28.3232	16.6303	34.9338
	A10	SYBR		Unkn		16.5469								6.28035	27.7649	16.5893	32.4492
	A11	SYBR		Unkn		16.6303								6.88357	28.7129	16.0847	34.298
	A12	SYBR		Unkn		16.5893								6.18031	28.4375	16.7778	32.5773
	B01	SYBR		Unkn		6.88357								6.51138	28.7153	16.5911	37.2711
	B02	SYBR		Unkn		6.18031								6.58664	29.2266	16.7125	35.2169
	B03	SYBR		Unkn		6.51138								6.43812	28.1376	16.5025	35.8593
	B04	SYBR		Unkn		6.58664								6.0344	28.4434	16.7008	32.0941
	B05	SYBR		Unkn		28.7129								6.44046	28.5662	15.6915
	B06	SYBR		Unkn		28.4375								6.24237	28.7216	16.5054	33.791
	B07	SYBR		Unkn		28.7153								7.19767	28.6155	16.2929	33.8869
	B08	SYBR		Unkn		29.2266								7.61096	27.6641	16.1796	35.0177
	B09	SYBR		Unkn		16.0847								7.04476	28.1802	16.1421	33.1996
	B10	SYBR		Unkn		16.7778								7.11556	28.8745	16.3156	33.6508
	B11	SYBR		Unkn		16.5911								7.35884	28.89	15.9238	32.7688
	B12	SYBR		Unkn		16.7125								7.65271	28.8729	15.9028	33.4396
	C01	SYBR		Unkn		6.43812								7.56559	28.1946	15.9566	33.8848
	C02	SYBR		Unkn		6.0344								7.5054	28.3704	16.3073	33.5474
	C03	SYBR		Unkn		6.44046
	C04	SYBR		Unkn		6.24237
	C05	SYBR		Unkn		28.1376
	C06	SYBR		Unkn		28.4434
	C07	SYBR		Unkn		28.5662
	C08	SYBR		Unkn		28.7216
	C09	SYBR		Unkn		16.5025
	C10	SYBR		Unkn		16.7008
	C11	SYBR		Unkn		15.6915
	C12	SYBR		Unkn		16.5054
	D01	SYBR		Unkn		7.19767
	D02	SYBR		Unkn		7.61096
	D03	SYBR		Unkn		7.04476
	D04	SYBR		Unkn		7.11556
	D05	SYBR		Unkn		28.6155
	D06	SYBR		Unkn		27.6641
	D07	SYBR		Unkn		28.1802
	D08	SYBR		Unkn		28.8745
	D09	SYBR		Unkn		16.2929
	D10	SYBR		Unkn		16.1796
	D11	SYBR		Unkn		16.1421
	D12	SYBR		Unkn		16.3156
	E01	SYBR		Unkn		7.35884
	E02	SYBR		Unkn		7.65271
	E03	SYBR		Unkn		7.56559
	E04	SYBR		Unkn		7.5054
	E05	SYBR		Unkn		28.89
	E06	SYBR		Unkn		28.8729
	E07	SYBR		Unkn		28.1946
	E08	SYBR		Unkn		28.3704
	E09	SYBR		Unkn		15.9238
	E10	SYBR		Unkn		15.9028
	E11	SYBR		Unkn		15.9566
	E12	SYBR		Unkn		16.3073
	F01	SYBR		Unkn		33.3076
	F02	SYBR		Unkn		35.3117
	F03	SYBR		Unkn		34.9338
	F04	SYBR		Unkn		32.4492
	F05	SYBR		Unkn		33.8869
	F06	SYBR		Unkn		35.0177
	F07	SYBR		Unkn		33.1996
	F08	SYBR		Unkn		33.6508
	F09	SYBR		Unkn
	F10	SYBR		Unkn
	F11	SYBR		Unkn
	F12	SYBR		Unkn
	G01	SYBR		Unkn		34.298
	G02	SYBR		Unkn		32.5773
	G03	SYBR		Unkn		37.2711
	G04	SYBR		Unkn		35.2169
	G05	SYBR		Unkn		32.7688
	G06	SYBR		Unkn		33.4396
	G07	SYBR		Unkn		33.8848
	G08	SYBR		Unkn		33.5474
	G09	SYBR		Unkn
	G10	SYBR		Unkn
	G11	SYBR		Unkn
	G12	SYBR		Unkn
	H01	SYBR		Unkn		35.8593
	H02	SYBR		Unkn		32.0941
	H03	SYBR		Unkn
	H04	SYBR		Unkn		33.791
	H05	SYBR		Unkn
	H06	SYBR		Unkn
	H07	SYBR		Unkn
	H08	SYBR		Unkn
	H09	SYBR		Unkn
	H10	SYBR		Unkn
	H11	SYBR		Unkn
	H12	SYBR		Unkn

## Sheet: Run Information
File Name	PA06协同加药admin_2021-12-12 09-16-52_BR003621.pcrd
Created By User	admin
Notes
ID
Run Started	2021/12/12 9:17:32 UTC +08:00
Run Ended	2021/12/12 10:45:43 UTC +08:00
Sample Vol	15
Lid Temp	105
Protocol File Name	百乐程序-15ul.prcl
Plate Setup File Name	Quick Plate_96 wells_SYBR Only.pltd
Base Serial Number	BR003621
Optical Head Serial Number	788BR03772
CFX Manager Version	2.1.1022.0523.
