# Supplementary material for: Artemisinin derivative DHA27 enhances the antibacterial effect of aminoglycosides against Pseudomonas aeruginosa by inhibiting mRNA expression of aminoglycoside-modifying enzymes
Source: Front Pharmacol. 2022 Oct 24;13:970400. doi: 10.3389/fphar.2022.970400 (PMC9637796; doi:10.3389/fphar.2022.970400)
Supplement: Supplementary file 1 [file DataSheet3.ZIP › AMEs mRNA PCR/PA06-2admin_2021-12-12 10-22-10_BR001720 - Quantification Summary.xlsx]

## Sheet: 测定结果
	Well	Fluor	Target	Content	Sample	Cq	SQ
	A01	SYBR		Unkn		7.11996
	A02	SYBR		Unkn		6.59613
	A03	SYBR		Unkn		6.30011					16SrRNA	aac(3)-1	aac(3)-2	aac(6')-1b
	A04	SYBR		Unkn		6.81625					7.11996	20.3708	36.1216	24.4911
	A05	SYBR		Unkn		20.3708					6.59613	17.9221	32.1183	24.7919
	A06	SYBR		Unkn		17.9221					6.30011	19.2285	31.6453	25.2081
	A07	SYBR		Unkn		19.2285					6.81625	19.0607	34.2243	25.2052
	A08	SYBR		Unkn		19.0607					7.06915	22.0388	34.0321	24.4869
	A09	SYBR		Unkn		36.1216					6.47331	21.0748	34.0989	24.7938
	A10	SYBR		Unkn		32.1183					6.38373	20.0986	34.3501	24.5024
	A11	SYBR		Unkn		31.6453					6.69051	20.0421		24.6198
	A12	SYBR		Unkn		34.2243					7.05203	21.3947	34.9265	24.2882
	B01	SYBR		Unkn		7.06915					6.42625	21.388	39.3645	24.7491
	B02	SYBR		Unkn		6.47331					6.75997	21.1018	33.959	25.1815
	B03	SYBR		Unkn		6.38373					6.78318	19.6921	33.4781	24.7802
	B04	SYBR		Unkn		6.69051					7.29674	19.8838	35.5732	25.7897
	B05	SYBR		Unkn		22.0388					7.80329	20.8123	38.4893	26.2297
	B06	SYBR		Unkn		21.0748					7.03267	21.0721	33.5117	26.3108
	B07	SYBR		Unkn		20.0986					7.13834	20.4679	35.2925	26.351
	B08	SYBR		Unkn		20.0421					7.63022	21.1989	34.3382	26.2329
	B09	SYBR		Unkn		34.0321					8.03349	21.0046	34.4885	26.7202
	B10	SYBR		Unkn		34.0989					7.76673	20.8183	33.0501	26.6327
	B11	SYBR		Unkn		34.3501					7.75896	20.6567	36.1942	26.3983
	B12	SYBR		Unkn
	C01	SYBR		Unkn		7.05203
	C02	SYBR		Unkn		6.42625
	C03	SYBR		Unkn		6.75997
	C04	SYBR		Unkn		6.78318
	C05	SYBR		Unkn		21.3947
	C06	SYBR		Unkn		21.388
	C07	SYBR		Unkn		21.1018
	C08	SYBR		Unkn		19.6921
	C09	SYBR		Unkn		34.9265
	C10	SYBR		Unkn		39.3645
	C11	SYBR		Unkn		33.959
	C12	SYBR		Unkn		33.4781
	D01	SYBR		Unkn		7.29674
	D02	SYBR		Unkn		7.80329
	D03	SYBR		Unkn		7.03267
	D04	SYBR		Unkn		7.13834
	D05	SYBR		Unkn		19.8838
	D06	SYBR		Unkn		20.8123
	D07	SYBR		Unkn		21.0721
	D08	SYBR		Unkn		20.4679
	D09	SYBR		Unkn		35.5732
	D10	SYBR		Unkn		38.4893
	D11	SYBR		Unkn		33.5117
	D12	SYBR		Unkn		35.2925
	E01	SYBR		Unkn		7.63022
	E02	SYBR		Unkn		8.03349
	E03	SYBR		Unkn		7.76673
	E04	SYBR		Unkn		7.75896
	E05	SYBR		Unkn		21.1989
	E06	SYBR		Unkn		21.0046
	E07	SYBR		Unkn		20.8183
	E08	SYBR		Unkn		20.6567
	E09	SYBR		Unkn		34.3382
	E10	SYBR		Unkn		34.4885
	E11	SYBR		Unkn		33.0501
	E12	SYBR		Unkn		36.1942
	F01	SYBR		Unkn		24.4911
	F02	SYBR		Unkn		24.7919
	F03	SYBR		Unkn		25.2081
	F04	SYBR		Unkn		25.2052
	F05	SYBR		Unkn		25.7897
	F06	SYBR		Unkn		26.2297
	F07	SYBR		Unkn		26.3108
	F08	SYBR		Unkn		26.351
	F09	SYBR		Unkn
	F10	SYBR		Unkn
	F11	SYBR		Unkn
	F12	SYBR		Unkn
	G01	SYBR		Unkn		24.4869
	G02	SYBR		Unkn		24.7938
	G03	SYBR		Unkn		24.5024
	G04	SYBR		Unkn		24.6198
	G05	SYBR		Unkn		26.2329
	G06	SYBR		Unkn		26.7202
	G07	SYBR		Unkn		26.6327
	G08	SYBR		Unkn		26.3983
	G09	SYBR		Unkn
	G10	SYBR		Unkn
	G11	SYBR		Unkn
	G12	SYBR		Unkn
	H01	SYBR		Unkn		24.2882
	H02	SYBR		Unkn		24.7491
	H03	SYBR		Unkn		25.1815
	H04	SYBR		Unkn		24.7802
	H05	SYBR		Unkn
	H06	SYBR		Unkn
	H07	SYBR		Unkn
	H08	SYBR		Unkn
	H09	SYBR		Unkn
	H10	SYBR		Unkn
	H11	SYBR		Unkn
	H12	SYBR		Unkn

## Sheet: Run Information
File Name	PA06-2admin_2021-12-12 10-22-10_BR001720.pcrd
Created By User	admin
Notes
ID
Run Started	12/12/2021 02:22:37 UTC
Run Ended	12/12/2021 03:51:16 UTC
Sample Vol	15
Lid Temp	105
Protocol File Name	15ul百乐程序.prcl
Plate Setup File Name	Quick Plate_96 wells_SYBR Only.pltd
Base Serial Number	BR001720
Optical Head Serial Number
CFX Manager Version	3.1.1517.0823.
