# Supplementary material for: Artemisinin derivative DHA27 enhances the antibacterial effect of aminoglycosides against Pseudomonas aeruginosa by inhibiting mRNA expression of aminoglycoside-modifying enzymes
Source: Front Pharmacol. 2022 Oct 24;13:970400. doi: 10.3389/fphar.2022.970400 (PMC9637796; doi:10.3389/fphar.2022.970400)
Supplement: Supplementary file 1 [file DataSheet3.ZIP › AMEs mRNA PCR/PA06-3admin_2021-12-12 11-12-38_BR003621 - Quantification Summary.xlsx]

## Sheet: 测定结果
	Well	Fluor	Target	Content	Sample	Cq	SQ
	A01	SYBR		Unkn		7.1266
	A02	SYBR		Unkn		7.03784
	A03	SYBR		Unkn		6.41933
	A04	SYBR		Unkn		6.42273
	A05	SYBR		Unkn		24.3925							16SrRNA	aac(6')-2	ant(2'')-1	aNT(3'')-1
	A06	SYBR		Unkn		24.4778							7.1266	24.3925	19.5468	26.1564
	A07	SYBR		Unkn		24.2001							7.03784	24.4778	18.98	22.755
	A08	SYBR		Unkn		24.7784							6.41933	24.2001	17.5525	23.2546
	A09	SYBR		Unkn		19.5468							6.42273	24.7784	17.9354	22.6021
	A10	SYBR		Unkn		18.98							7.44162	24.3332	18.9982	26.181
	A11	SYBR		Unkn		17.5525							6.74653	24.5725	19.0542	24.9795
	A12	SYBR		Unkn		17.9354							6.70778	24.4561	18.0629	24.0736
	B01	SYBR		Unkn		7.44162							6.73422	24.463	18.5266	24.3587
	B02	SYBR		Unkn		6.74653							7.19208	24.2156	18.5043	25.5541
	B03	SYBR		Unkn		6.70778							6.45408	25.2224	18.9903	25.14
	B04	SYBR		Unkn		6.73422							6.62015	24.4178	17.8018	24.1991
	B05	SYBR		Unkn		24.3332							6.95708	24.2592	18.6501	25.1376
	B06	SYBR		Unkn		24.5725							7.71285	26.2093	20.0917	24.0755
	B07	SYBR		Unkn		24.4561							8.04507	25.9595	19.9216	24.5386
	B08	SYBR		Unkn		24.463							7.53281	26.834	18.4584	23.7464
	B09	SYBR		Unkn		18.9982							7.345	26.95	18.707	25.4325
	B10	SYBR		Unkn		19.0542							7.95565	26.6802	20.2515	25.2542
	B11	SYBR		Unkn		18.0629							8.1831	27.2444	20.307	26.1469
	B12	SYBR		Unkn		18.5266							7.80066	26.7213	19.7319	24.9562
	C01	SYBR		Unkn		7.19208							8.1651	26.3244	18.5308	25.4198
	C02	SYBR		Unkn		6.45408
	C03	SYBR		Unkn		6.62015
	C04	SYBR		Unkn		6.95708
	C05	SYBR		Unkn		24.2156
	C06	SYBR		Unkn		25.2224
	C07	SYBR		Unkn		24.4178
	C08	SYBR		Unkn		24.2592
	C09	SYBR		Unkn		18.5043
	C10	SYBR		Unkn		18.9903
	C11	SYBR		Unkn		17.8018
	C12	SYBR		Unkn		18.6501
	D01	SYBR		Unkn		7.71285
	D02	SYBR		Unkn		8.04507
	D03	SYBR		Unkn		7.53281
	D04	SYBR		Unkn		7.345
	D05	SYBR		Unkn		26.2093
	D06	SYBR		Unkn		25.9595
	D07	SYBR		Unkn		26.834
	D08	SYBR		Unkn		26.95
	D09	SYBR		Unkn		20.0917
	D10	SYBR		Unkn		19.9216
	D11	SYBR		Unkn		18.4584
	D12	SYBR		Unkn		18.707
	E01	SYBR		Unkn		7.95565
	E02	SYBR		Unkn		8.1831
	E03	SYBR		Unkn		7.80066
	E04	SYBR		Unkn		8.1651
	E05	SYBR		Unkn		26.6802
	E06	SYBR		Unkn		27.2444
	E07	SYBR		Unkn		26.7213
	E08	SYBR		Unkn		26.3244
	E09	SYBR		Unkn		20.2515
	E10	SYBR		Unkn		20.307
	E11	SYBR		Unkn		19.7319
	E12	SYBR		Unkn		18.5308
	F01	SYBR		Unkn		26.1564
	F02	SYBR		Unkn		22.755
	F03	SYBR		Unkn		23.2546
	F04	SYBR		Unkn		22.6021
	F05	SYBR		Unkn		24.0755
	F06	SYBR		Unkn		24.5386
	F07	SYBR		Unkn		23.7464
	F08	SYBR		Unkn		25.4325
	F09	SYBR		Unkn
	F10	SYBR		Unkn
	F11	SYBR		Unkn
	F12	SYBR		Unkn
	G01	SYBR		Unkn		26.181
	G02	SYBR		Unkn		24.9795
	G03	SYBR		Unkn		24.0736
	G04	SYBR		Unkn		24.3587
	G05	SYBR		Unkn		25.2542
	G06	SYBR		Unkn		26.1469
	G07	SYBR		Unkn		24.9562
	G08	SYBR		Unkn		25.4198
	G09	SYBR		Unkn
	G10	SYBR		Unkn
	G11	SYBR		Unkn
	G12	SYBR		Unkn
	H01	SYBR		Unkn		25.5541
	H02	SYBR		Unkn		25.14
	H03	SYBR		Unkn		24.1991
	H04	SYBR		Unkn		25.1376
	H05	SYBR		Unkn
	H06	SYBR		Unkn
	H07	SYBR		Unkn
	H08	SYBR		Unkn
	H09	SYBR		Unkn
	H10	SYBR		Unkn
	H11	SYBR		Unkn
	H12	SYBR		Unkn

## Sheet: Run Information
File Name	PA06-3admin_2021-12-12 11-12-38_BR003621.pcrd
Created By User	admin
Notes
ID
Run Started	2021/12/12 11:12:57 UTC +08:00
Run Ended	2021/12/12 12:40:41 UTC +08:00
Sample Vol	15
Lid Temp	105
Protocol File Name	百乐程序-15ul.prcl
Plate Setup File Name	Quick Plate_96 wells_SYBR Only.pltd
Base Serial Number	BR003621
Optical Head Serial Number	788BR03772
CFX Manager Version	2.1.1022.0523.
