# Supplementary material for: Artemisinin derivative DHA27 enhances the antibacterial effect of aminoglycosides against Pseudomonas aeruginosa by inhibiting mRNA expression of aminoglycoside-modifying enzymes
Source: Front Pharmacol. 2022 Oct 24;13:970400. doi: 10.3389/fphar.2022.970400 (PMC9637796; doi:10.3389/fphar.2022.970400)
Supplement: Supplementary file 1 [file DataSheet3.ZIP › AMEs mRNA PCR/PA07-1 admin_2021-12-15 08-50-41_BR001720 - Quantification Summary.xlsx]

## Sheet: 测定结果
	Well	Fluor	Target	Content	Sample	Cq	SQ
	A01	SYBR		Unkn		6.57933
	A02	SYBR		Unkn		6.02949
	A03	SYBR		Unkn		6.11226					16SrRNA	aac(3)-4	ant(2'')-1a	aph(3')-1a
	A04	SYBR		Unkn		6.28888					6.57933	31.2832	18.2478	34.1868
	A05	SYBR		Unkn		31.2832					6.02949	30.0122	18.4068
	A06	SYBR		Unkn		30.0122					6.11226	29.5127	18.5239	34.4807
	A07	SYBR		Unkn		29.5127					6.28888	30.0846	18.3347	32.8864
	A08	SYBR		Unkn		30.0846					6.57559	30.3552	18.2154
	A09	SYBR		Unkn		18.2478					5.7261	30.4874	18.6598	36.1621
	A10	SYBR		Unkn		18.4068					5.6898	29.9136	18.6963	34.2647
	A11	SYBR		Unkn		18.5239					5.95591	30.4033	18.7175	33.2431
	A12	SYBR		Unkn		18.3347					6.17881	30.2731	18.4716	37.0153
	B01	SYBR		Unkn		6.57559					6.08869	29.5359	18.0198
	B02	SYBR		Unkn		5.7261					6.33856	30.1812	18.5358
	B03	SYBR		Unkn		5.6898					6.15945	30.1681	18.758
	B04	SYBR		Unkn		5.95591					6.71486	29.7226	18.0214
	B05	SYBR		Unkn		30.3552					6.69832	30.2887	17.8234
	B06	SYBR		Unkn		30.4874					6.84614	30.611	18.8137
	B07	SYBR		Unkn		29.9136					7.09276	30.4071	18.0165
	B08	SYBR		Unkn		30.4033					6.12175	29.2373	18.3354
	B09	SYBR		Unkn		18.2154					5.6896	30.3011	18.0343
	B10	SYBR		Unkn		18.6598					5.84706	31.0218	18.143
	B11	SYBR		Unkn		18.6963					6.4402	29.7074	18.0837
	B12	SYBR		Unkn		18.7175
	C01	SYBR		Unkn		6.17881
	C02	SYBR		Unkn		6.08869
	C03	SYBR		Unkn		6.33856
	C04	SYBR		Unkn		6.15945
	C05	SYBR		Unkn		30.2731
	C06	SYBR		Unkn		29.5359
	C07	SYBR		Unkn		30.1812
	C08	SYBR		Unkn		30.1681
	C09	SYBR		Unkn		18.4716
	C10	SYBR		Unkn		18.0198
	C11	SYBR		Unkn		18.5358
	C12	SYBR		Unkn		18.758
	D01	SYBR		Unkn		6.71486
	D02	SYBR		Unkn		6.69832
	D03	SYBR		Unkn		6.84614
	D04	SYBR		Unkn		7.09276
	D05	SYBR		Unkn		29.7226
	D06	SYBR		Unkn		30.2887
	D07	SYBR		Unkn		30.611
	D08	SYBR		Unkn		30.4071
	D09	SYBR		Unkn		18.0214
	D10	SYBR		Unkn		17.8234
	D11	SYBR		Unkn		18.8137
	D12	SYBR		Unkn		18.0165
	E01	SYBR		Unkn		6.12175
	E02	SYBR		Unkn		5.6896
	E03	SYBR		Unkn		5.84706
	E04	SYBR		Unkn		6.4402
	E05	SYBR		Unkn		29.2373
	E06	SYBR		Unkn		30.3011
	E07	SYBR		Unkn		31.0218
	E08	SYBR		Unkn		29.7074
	E09	SYBR		Unkn		18.3354
	E10	SYBR		Unkn		18.0343
	E11	SYBR		Unkn		18.143
	E12	SYBR		Unkn		18.0837
	F01	SYBR		Unkn		34.1868
	F02	SYBR		Unkn
	F03	SYBR		Unkn		34.4807
	F04	SYBR		Unkn		32.8864
	F05	SYBR		Unkn		36.0674
	F06	SYBR		Unkn		32.6684
	F07	SYBR		Unkn		35.4051
	F08	SYBR		Unkn		36.0606
	F09	SYBR		Unkn
	F10	SYBR		Unkn
	F11	SYBR		Unkn
	F12	SYBR		Unkn
	G01	SYBR		Unkn
	G02	SYBR		Unkn		36.1621
	G03	SYBR		Unkn		34.2647
	G04	SYBR		Unkn		33.2431
	G05	SYBR		Unkn		33.0734
	G06	SYBR		Unkn		31.9613
	G07	SYBR		Unkn		31.7907
	G08	SYBR		Unkn		32.9637
	G09	SYBR		Unkn
	G10	SYBR		Unkn
	G11	SYBR		Unkn
	G12	SYBR		Unkn
	H01	SYBR		Unkn		37.0153
	H02	SYBR		Unkn
	H03	SYBR		Unkn
	H04	SYBR		Unkn
	H05	SYBR		Unkn
	H06	SYBR		Unkn
	H07	SYBR		Unkn
	H08	SYBR		Unkn
	H09	SYBR		Unkn
	H10	SYBR		Unkn
	H11	SYBR		Unkn
	H12	SYBR		Unkn

## Sheet: Run Information
File Name	PA07-1 admin_2021-12-15 08-50-41_BR001720.pcrd
Created By User	admin
Notes
ID
Run Started	12/15/2021 00:51:02 UTC
Run Ended	12/15/2021 02:19:50 UTC
Sample Vol	15
Lid Temp	105
Protocol File Name	15ul百乐程序.prcl
Plate Setup File Name	Quick Plate_96 wells_SYBR Only.pltd
Base Serial Number	BR001720
Optical Head Serial Number
CFX Manager Version	3.1.1517.0823.
