# Supplementary material for: Artemisinin derivative DHA27 enhances the antibacterial effect of aminoglycosides against Pseudomonas aeruginosa by inhibiting mRNA expression of aminoglycoside-modifying enzymes
Source: Front Pharmacol. 2022 Oct 24;13:970400. doi: 10.3389/fphar.2022.970400 (PMC9637796; doi:10.3389/fphar.2022.970400)
Supplement: Supplementary file 1 [file DataSheet3.ZIP › AMEs mRNA PCR/PA07-2 admin_2021-12-15 09-50-37_BR003621 - Quantification Summary.xlsx]

## Sheet: 测定结果
	Well	Fluor	Target	Content	Sample	Cq	SQ
	A01	SYBR		Unkn		6.81408
	A02	SYBR		Unkn		6.09139
	A03	SYBR		Unkn		6.2599
	A04	SYBR		Unkn		6.32826
	A05	SYBR		Unkn		21.112
	A06	SYBR		Unkn		20.1888						16SrRNA	aac(3)-1	aac(3)-2	aac(6')-1b
	A07	SYBR		Unkn		20.5133						6.81408	21.112	22.3019	23.4048
	A08	SYBR		Unkn		20.424						6.09139	20.1888	21.3858	23.6467
	A09	SYBR		Unkn		22.3019						6.2599	20.5133	21.1622	23.2552
	A10	SYBR		Unkn		21.3858						6.32826	20.424	21.393	22.6846
	A11	SYBR		Unkn		21.1622						7.02434	21.1916	21.4744	23.6287
	A12	SYBR		Unkn		21.393						6.10126	18.9403	21.3594	22.8152
	B01	SYBR		Unkn		7.02434						6.06743	18.9813	20.8615	19.7373
	B02	SYBR		Unkn		6.10126						6.25343	19.5808	21.0224	21.9142
	B03	SYBR		Unkn		6.06743						6.19286	21.1954	21.6582	23.8501
	B04	SYBR		Unkn		6.25343						6.24034	20.56	17.3679	22.9102
	B05	SYBR		Unkn		21.1916						6.27285	20.8956	19.4437	23.0203
	B06	SYBR		Unkn		18.9403						6.3106	20.4727	18.4392	22.9138
	B07	SYBR		Unkn		18.9813						7.14906	21.4247	22.1672	24.1327
	B08	SYBR		Unkn		19.5808						7.04861	21.2035	21.5991	23.0703
	B09	SYBR		Unkn		21.4744						6.80704	19.9693	19.9663	22.1833
	B10	SYBR		Unkn		21.3594						7.52462	19.8918	21.2704	22.6853
	B11	SYBR		Unkn		20.8615						6.33968	19.7866	19.0281	23.5417
	B12	SYBR		Unkn		21.0224						6.1776	19.2397	19.7302	22.1379
	C01	SYBR		Unkn		6.19286						6.08287	19.8685	20.0112	23.0859
	C02	SYBR		Unkn		6.24034						6.51082	18.4334	18.8443	19.9496
	C03	SYBR		Unkn		6.27285
	C04	SYBR		Unkn		6.3106
	C05	SYBR		Unkn		21.1954
	C06	SYBR		Unkn		20.56
	C07	SYBR		Unkn		20.8956
	C08	SYBR		Unkn		20.4727
	C09	SYBR		Unkn		21.6582
	C10	SYBR		Unkn		17.3679
	C11	SYBR		Unkn		19.4437
	C12	SYBR		Unkn		18.4392
	D01	SYBR		Unkn		7.14906
	D02	SYBR		Unkn		7.04861
	D03	SYBR		Unkn		6.80704
	D04	SYBR		Unkn		7.52462
	D05	SYBR		Unkn		21.4247
	D06	SYBR		Unkn		21.2035
	D07	SYBR		Unkn		19.9693
	D08	SYBR		Unkn		19.8918
	D09	SYBR		Unkn		22.1672
	D10	SYBR		Unkn		21.5991
	D11	SYBR		Unkn		19.9663
	D12	SYBR		Unkn		21.2704
	E01	SYBR		Unkn		6.33968
	E02	SYBR		Unkn		6.1776
	E03	SYBR		Unkn		6.08287
	E04	SYBR		Unkn		6.51082
	E05	SYBR		Unkn		19.7866
	E06	SYBR		Unkn		19.2397
	E07	SYBR		Unkn		19.8685
	E08	SYBR		Unkn		18.4334
	E09	SYBR		Unkn		19.0281
	E10	SYBR		Unkn		19.7302
	E11	SYBR		Unkn		20.0112
	E12	SYBR		Unkn		18.8443
	F01	SYBR		Unkn		23.4048
	F02	SYBR		Unkn		23.6467
	F03	SYBR		Unkn		23.2552
	F04	SYBR		Unkn		22.6846
	F05	SYBR		Unkn		24.1327
	F06	SYBR		Unkn		23.0703
	F07	SYBR		Unkn		22.1833
	F08	SYBR		Unkn		22.6853
	F09	SYBR		Unkn
	F10	SYBR		Unkn
	F11	SYBR		Unkn
	F12	SYBR		Unkn
	G01	SYBR		Unkn		23.6287
	G02	SYBR		Unkn		22.8152
	G03	SYBR		Unkn		19.7373
	G04	SYBR		Unkn		21.9142
	G05	SYBR		Unkn		23.5417
	G06	SYBR		Unkn		22.1379
	G07	SYBR		Unkn		23.0859
	G08	SYBR		Unkn		19.9496
	G09	SYBR		Unkn
	G10	SYBR		Unkn
	G11	SYBR		Unkn
	G12	SYBR		Unkn
	H01	SYBR		Unkn		23.8501
	H02	SYBR		Unkn		22.9102
	H03	SYBR		Unkn		23.0203
	H04	SYBR		Unkn		22.9138
	H05	SYBR		Unkn
	H06	SYBR		Unkn
	H07	SYBR		Unkn
	H08	SYBR		Unkn
	H09	SYBR		Unkn
	H10	SYBR		Unkn
	H11	SYBR		Unkn
	H12	SYBR		Unkn

## Sheet: Run Information
File Name	PA07-2 admin_2021-12-15 09-50-37_BR003621.pcrd
Created By User	admin
Notes
ID
Run Started	2021/12/15 9:51:01 UTC +08:00
Run Ended	2021/12/15 11:19:26 UTC +08:00
Sample Vol	15
Lid Temp	105
Protocol File Name	百乐程序-15ul.prcl
Plate Setup File Name	Quick Plate_96 wells_SYBR Only.pltd
Base Serial Number	BR003621
Optical Head Serial Number	788BR03772
CFX Manager Version	2.1.1022.0523.
