# Supplementary material for: Artemisinin derivative DHA27 enhances the antibacterial effect of aminoglycosides against Pseudomonas aeruginosa by inhibiting mRNA expression of aminoglycoside-modifying enzymes
Source: Front Pharmacol. 2022 Oct 24;13:970400. doi: 10.3389/fphar.2022.970400 (PMC9637796; doi:10.3389/fphar.2022.970400)
Supplement: Supplementary file 1 [file DataSheet3.ZIP › AMEs mRNA PCR/PA07-3 admin_2021-12-15 11-23-46_BR003621 - Quantification Summary.xlsx]

## Sheet: 测定结果
	Well	Fluor	Target	Content	Sample	Cq	SQ
	A01	SYBR		Unkn		7.0678
	A02	SYBR		Unkn		6.44522
	A03	SYBR		Unkn		6.35559
	A04	SYBR		Unkn		6.65002						16SrRNA	aac(6')-2	ant(2'')-1	aNT(3'')-1
	A05	SYBR		Unkn		25.3197						7.0678	25.3197	19.9716	25.514
	A06	SYBR		Unkn		24.6897						6.44522	24.6897	19.759	26.839
	A07	SYBR		Unkn		24.7931						6.35559	24.7931	19.7673	26.3039
	A08	SYBR		Unkn		24.8327						6.65002	24.8327	19.6022	26.7666
	A09	SYBR		Unkn		19.9716						7.27493	24.6995	19.9016	27.2197
	A10	SYBR		Unkn		19.759						6.47423	24.7226	19.9458	26.1222
	A11	SYBR		Unkn		19.7673						6.51766	24.9243	19.2072	26.529
	A12	SYBR		Unkn		19.6022						6.73244	24.6324	19.5083	26.2809
	B01	SYBR		Unkn		7.27493						6.72553	24.5747	19.7478	27.4819
	B02	SYBR		Unkn		6.47423						6.56662	24.7659	19.5922	26.5292
	B03	SYBR		Unkn		6.51766						6.80852	24.5772	19.6508	27.0218
	B04	SYBR		Unkn		6.73244						6.75502	24.4416	18.5182	25.4934
	B05	SYBR		Unkn		24.6995						7.53228	26.0264	20.7997	27.2494
	B06	SYBR		Unkn		24.7226						7.42299	25.9993	20.7025	26.9247
	B07	SYBR		Unkn		24.9243						7.25005	26.4446	20.7204	26.2631
	B08	SYBR		Unkn		24.6324						7.71521	26.9121	20.1272	26.1402
	B09	SYBR		Unkn		19.9016						6.8576	25.696	20.3876	27.0645
	B10	SYBR		Unkn		19.9458						6.72812	26.0132	17.7545	25.2913
	B11	SYBR		Unkn		19.2072						6.39276	25.8025	19.5437	25.5295
	B12	SYBR		Unkn		19.5083						7.05533	26.0917	18.5555	25.8298
	C01	SYBR		Unkn		6.72553
	C02	SYBR		Unkn		6.56662
	C03	SYBR		Unkn		6.80852
	C04	SYBR		Unkn		6.75502
	C05	SYBR		Unkn		24.5747
	C06	SYBR		Unkn		24.7659
	C07	SYBR		Unkn		24.5772
	C08	SYBR		Unkn		24.4416
	C09	SYBR		Unkn		19.7478
	C10	SYBR		Unkn		19.5922
	C11	SYBR		Unkn		19.6508
	C12	SYBR		Unkn		18.5182
	D01	SYBR		Unkn		7.53228
	D02	SYBR		Unkn		7.42299
	D03	SYBR		Unkn		7.25005
	D04	SYBR		Unkn		7.71521
	D05	SYBR		Unkn		26.0264
	D06	SYBR		Unkn		25.9993
	D07	SYBR		Unkn		26.4446
	D08	SYBR		Unkn		26.9121
	D09	SYBR		Unkn		20.7997
	D10	SYBR		Unkn		20.7025
	D11	SYBR		Unkn		20.7204
	D12	SYBR		Unkn		20.1272
	E01	SYBR		Unkn		6.8576
	E02	SYBR		Unkn		6.72812
	E03	SYBR		Unkn		6.39276
	E04	SYBR		Unkn		7.05533
	E05	SYBR		Unkn		25.696
	E06	SYBR		Unkn		26.0132
	E07	SYBR		Unkn		25.8025
	E08	SYBR		Unkn		26.0917
	E09	SYBR		Unkn		20.3876
	E10	SYBR		Unkn		17.7545
	E11	SYBR		Unkn		19.5437
	E12	SYBR		Unkn		18.5555
	F01	SYBR		Unkn		25.514
	F02	SYBR		Unkn		26.839
	F03	SYBR		Unkn		26.3039
	F04	SYBR		Unkn		26.7666
	F05	SYBR		Unkn		27.2494
	F06	SYBR		Unkn		26.9247
	F07	SYBR		Unkn		26.2631
	F08	SYBR		Unkn		26.1402
	F09	SYBR		Unkn
	F10	SYBR		Unkn
	F11	SYBR		Unkn
	F12	SYBR		Unkn
	G01	SYBR		Unkn		27.2197
	G02	SYBR		Unkn		26.1222
	G03	SYBR		Unkn		26.529
	G04	SYBR		Unkn		26.2809
	G05	SYBR		Unkn		27.0645
	G06	SYBR		Unkn		25.2913
	G07	SYBR		Unkn		25.5295
	G08	SYBR		Unkn		25.8298
	G09	SYBR		Unkn
	G10	SYBR		Unkn
	G11	SYBR		Unkn
	G12	SYBR		Unkn
	H01	SYBR		Unkn		27.4819
	H02	SYBR		Unkn		26.5292
	H03	SYBR		Unkn		27.0218
	H04	SYBR		Unkn		25.4934
	H05	SYBR		Unkn
	H06	SYBR		Unkn
	H07	SYBR		Unkn
	H08	SYBR		Unkn
	H09	SYBR		Unkn
	H10	SYBR		Unkn
	H11	SYBR		Unkn
	H12	SYBR		Unkn

## Sheet: Run Information
File Name	PA07-3 admin_2021-12-15 11-23-46_BR003621.pcrd
Created By User	admin
Notes
ID
Run Started	2021/12/15 11:24:11 UTC +08:00
Run Ended	2021/12/15 12:51:17 UTC +08:00
Sample Vol	15
Lid Temp	105
Protocol File Name	百乐程序-15ul.prcl
Plate Setup File Name	Quick Plate_96 wells_SYBR Only.pltd
Base Serial Number	BR003621
Optical Head Serial Number	788BR03772
CFX Manager Version	2.1.1022.0523.
