# Supplementary material for: Artemisinin derivative DHA27 enhances the antibacterial effect of aminoglycosides against Pseudomonas aeruginosa by inhibiting mRNA expression of aminoglycoside-modifying enzymes
Source: Front Pharmacol. 2022 Oct 24;13:970400. doi: 10.3389/fphar.2022.970400 (PMC9637796; doi:10.3389/fphar.2022.970400)
Supplement: Supplementary file 1 [file DataSheet3.ZIP › AMEs mRNA PCR/PA08-1 admin_2021-12-17 09-22-30_BR003621 - Quantification Summary.xlsx]

## Sheet: 测定结果
	Well	Fluor	Target	Content	Sample	Cq	SQ
	A01	SYBR		Unkn		7.11562
	A02	SYBR		Unkn		7.45068
	A03	SYBR		Unkn		7.51707
	A04	SYBR		Unkn		7.42507
	A05	SYBR		Unkn		25.1247
	A06	SYBR		Unkn		25.0939
	A07	SYBR		Unkn		25.1089						16SrRNA	aac(3)-4	ant(2'')-1a	aph(3')-1a
	A08	SYBR		Unkn		26.1333						7.11562	25.1247	17.7367	27.1558
	A09	SYBR		Unkn		17.7367						7.45068	25.0939	17.5268	26.9442
	A10	SYBR		Unkn		17.5268						7.51707	25.1089	17.5122	25.6637
	A11	SYBR		Unkn		17.5122						7.42507	26.1333	17.6928	25.8541
	A12	SYBR		Unkn		17.6928						7.58021	22.2654	17.9887	25.1989
	B01	SYBR		Unkn		7.58021						7.98521	26.2268	17.6383	24.8119
	B02	SYBR		Unkn		7.98521						8.05226	24.8757	17.6374	23.2034
	B03	SYBR		Unkn		8.05226						7.66264	25.3988	17.7111	26.4434
	B04	SYBR		Unkn		7.66264						7.78498	25.1237	17.3334	25.4914
	B05	SYBR		Unkn		22.2654						7.48302	25.4053	17.3613	26.1727
	B06	SYBR		Unkn		26.2268						7.38085	25.0956	17.4747	27.6903
	B07	SYBR		Unkn		24.8757						6.64273	25.3604	17.6209	27.0903
	B08	SYBR		Unkn		25.3988						8.42657	26.0699	17.5034	26.2091
	B09	SYBR		Unkn		17.9887						8.03669	25.7906	17.5495	26.3896
	B10	SYBR		Unkn		17.6383						8.21567	23.0006	17.5078	24.2354
	B11	SYBR		Unkn		17.6374						8.27596	25.4227	17.5229	25.4741
	B12	SYBR		Unkn		17.7111						8.84615	24.0365	17.369	27.5672
	C01	SYBR		Unkn		7.78498						8.34745	26.3253	17.2351	27.2245
	C02	SYBR		Unkn		7.48302						8.40617	25.6591	17.3652	23.6972
	C03	SYBR		Unkn		7.38085						8.48798	25.8406	17.3761	24.7606
	C04	SYBR		Unkn		6.64273
	C05	SYBR		Unkn		25.1237
	C06	SYBR		Unkn		25.4053
	C07	SYBR		Unkn		25.0956
	C08	SYBR		Unkn		25.3604
	C09	SYBR		Unkn		17.3334
	C10	SYBR		Unkn		17.3613
	C11	SYBR		Unkn		17.4747
	C12	SYBR		Unkn		17.6209
	D01	SYBR		Unkn		8.42657
	D02	SYBR		Unkn		8.03669
	D03	SYBR		Unkn		8.21567
	D04	SYBR		Unkn		8.27596
	D05	SYBR		Unkn		26.0699
	D06	SYBR		Unkn		25.7906
	D07	SYBR		Unkn		23.0006
	D08	SYBR		Unkn		25.4227
	D09	SYBR		Unkn		17.5034
	D10	SYBR		Unkn		17.5495
	D11	SYBR		Unkn		17.5078
	D12	SYBR		Unkn		17.5229
	E01	SYBR		Unkn		8.84615
	E02	SYBR		Unkn		8.34745
	E03	SYBR		Unkn		8.40617
	E04	SYBR		Unkn		8.48798
	E05	SYBR		Unkn		24.0365
	E06	SYBR		Unkn		26.3253
	E07	SYBR		Unkn		25.6591
	E08	SYBR		Unkn		25.8406
	E09	SYBR		Unkn		17.369
	E10	SYBR		Unkn		17.2351
	E11	SYBR		Unkn		17.3652
	E12	SYBR		Unkn		17.3761
	F01	SYBR		Unkn		27.1558
	F02	SYBR		Unkn		26.9442
	F03	SYBR		Unkn		25.6637
	F04	SYBR		Unkn		25.8541
	F05	SYBR		Unkn		26.2091
	F06	SYBR		Unkn		26.3896
	F07	SYBR		Unkn		24.2354
	F08	SYBR		Unkn		25.4741
	F09	SYBR		Unkn
	F10	SYBR		Unkn
	F11	SYBR		Unkn
	F12	SYBR		Unkn
	G01	SYBR		Unkn		25.1989
	G02	SYBR		Unkn		24.8119
	G03	SYBR		Unkn		23.2034
	G04	SYBR		Unkn		26.4434
	G05	SYBR		Unkn		27.5672
	G06	SYBR		Unkn		27.2245
	G07	SYBR		Unkn		23.6972
	G08	SYBR		Unkn		24.7606
	G09	SYBR		Unkn
	G10	SYBR		Unkn
	G11	SYBR		Unkn
	G12	SYBR		Unkn
	H01	SYBR		Unkn		25.4914
	H02	SYBR		Unkn		26.1727
	H03	SYBR		Unkn		27.6903
	H04	SYBR		Unkn		27.0903
	H05	SYBR		Unkn
	H06	SYBR		Unkn
	H07	SYBR		Unkn
	H08	SYBR		Unkn
	H09	SYBR		Unkn
	H10	SYBR		Unkn
	H11	SYBR		Unkn
	H12	SYBR		Unkn

## Sheet: Run Information
File Name	PA08-1 admin_2021-12-17 09-22-30_BR003621.pcrd
Created By User	admin
Notes
ID
Run Started	2021/12/17 9:22:52 UTC +08:00
Run Ended	2021/12/17 10:51:14 UTC +08:00
Sample Vol	15
Lid Temp	105
Protocol File Name	百乐程序-15ul.prcl
Plate Setup File Name	Quick Plate_96 wells_SYBR Only.pltd
Base Serial Number	BR003621
Optical Head Serial Number	788BR03772
CFX Manager Version	2.1.1022.0523.
