# Supplementary material for: Artemisinin derivative DHA27 enhances the antibacterial effect of aminoglycosides against Pseudomonas aeruginosa by inhibiting mRNA expression of aminoglycoside-modifying enzymes
Source: Front Pharmacol. 2022 Oct 24;13:970400. doi: 10.3389/fphar.2022.970400 (PMC9637796; doi:10.3389/fphar.2022.970400)
Supplement: Supplementary file 1 [file DataSheet3.ZIP › AMEs mRNA PCR/PA08-2 admin_2021-12-17 10-16-52_BR001720 - Quantification Summary.xlsx]

## Sheet: 测定结果
	Well	Fluor	Target	Content	Sample	Cq	SQ
	A01	SYBR		Unkn		7.57547
	A02	SYBR		Unkn		8.54152
	A03	SYBR		Unkn		8.0611
	A04	SYBR		Unkn		7.97805
	A05	SYBR		Unkn		23.1524				16SrRNA	aac(3)-1	aac(3)-2	aac(6')-1b
	A06	SYBR		Unkn		22.5555				7.57547	23.1524	27.1044	25.2104
	A07	SYBR		Unkn		23.0484				8.54152	22.5555	25.7279	24.8315
	A08	SYBR		Unkn		23.271				8.0611	23.0484	26.3051	24.8265
	A09	SYBR		Unkn		27.1044				7.97805	23.271	27.2805	25.1389
	A10	SYBR		Unkn		25.7279				7.80873	23.021	26.9735	24.8959
	A11	SYBR		Unkn		26.3051				8.27229	22.6898	26.6407	25.1416
	A12	SYBR		Unkn		27.2805				8.37549	22.8973	26.3927	25.1811
	B01	SYBR		Unkn		7.80873				7.9152	23.1612	26.6268	25.0863
	B02	SYBR		Unkn		8.27229				8.14779	23.2602	27.0783	25.0368
	B03	SYBR		Unkn		8.37549				8.07716	22.9097	25.9483	25.2508
	B04	SYBR		Unkn		7.9152				7.79973	23.0927	26.127	25.3589
	B05	SYBR		Unkn		23.021				7.03493	23.268	27.1414	25.2578
	B06	SYBR		Unkn		22.6898				8.4354	23.3807	27.5562	25.8612
	B07	SYBR		Unkn		22.8973				8.05127	23.3417	27.2038	25.5718
	B08	SYBR		Unkn		23.1612				8.47065	22.915	26.3507	26.0982
	B09	SYBR		Unkn		26.9735				8.36179	23.0587	23.0429	25.29
	B10	SYBR		Unkn		26.6407				9.13916	23.1977	26.5178	26.303
	B11	SYBR		Unkn		26.3927				8.66975	22.9183	22.4809	25.884
	B12	SYBR		Unkn		26.6268				8.64028	18.8906	21.8551	25.6629
	C01	SYBR		Unkn		8.14779				8.90686	23.0007	27.0428	25.87
	C02	SYBR		Unkn		8.07716
	C03	SYBR		Unkn		7.79973
	C04	SYBR		Unkn		7.03493
	C05	SYBR		Unkn		23.2602
	C06	SYBR		Unkn		22.9097
	C07	SYBR		Unkn		23.0927
	C08	SYBR		Unkn		23.268
	C09	SYBR		Unkn		27.0783
	C10	SYBR		Unkn		25.9483
	C11	SYBR		Unkn		26.127
	C12	SYBR		Unkn		27.1414
	D01	SYBR		Unkn		8.4354
	D02	SYBR		Unkn		8.05127
	D03	SYBR		Unkn		8.47065
	D04	SYBR		Unkn		8.36179
	D05	SYBR		Unkn		23.3807
	D06	SYBR		Unkn		23.3417
	D07	SYBR		Unkn		22.915
	D08	SYBR		Unkn		23.0587
	D09	SYBR		Unkn		27.5562
	D10	SYBR		Unkn		27.2038
	D11	SYBR		Unkn		26.3507
	D12	SYBR		Unkn		23.0429
	E01	SYBR		Unkn		9.13916
	E02	SYBR		Unkn		8.66975
	E03	SYBR		Unkn		8.64028
	E04	SYBR		Unkn		8.90686
	E05	SYBR		Unkn		23.1977
	E06	SYBR		Unkn		22.9183
	E07	SYBR		Unkn		18.8906
	E08	SYBR		Unkn		23.0007
	E09	SYBR		Unkn		26.5178
	E10	SYBR		Unkn		22.4809
	E11	SYBR		Unkn		21.8551
	E12	SYBR		Unkn		27.0428
	F01	SYBR		Unkn		25.2104
	F02	SYBR		Unkn		24.8315
	F03	SYBR		Unkn		24.8265
	F04	SYBR		Unkn		25.1389
	F05	SYBR		Unkn		25.8612
	F06	SYBR		Unkn		25.5718
	F07	SYBR		Unkn		26.0982
	F08	SYBR		Unkn		25.29
	F09	SYBR		Unkn
	F10	SYBR		Unkn
	F11	SYBR		Unkn
	F12	SYBR		Unkn
	G01	SYBR		Unkn		24.8959
	G02	SYBR		Unkn		25.1416
	G03	SYBR		Unkn		25.1811
	G04	SYBR		Unkn		25.0863
	G05	SYBR		Unkn		26.303
	G06	SYBR		Unkn		25.884
	G07	SYBR		Unkn		25.6629
	G08	SYBR		Unkn		25.87
	G09	SYBR		Unkn
	G10	SYBR		Unkn
	G11	SYBR		Unkn
	G12	SYBR		Unkn
	H01	SYBR		Unkn		25.0368
	H02	SYBR		Unkn		25.2508
	H03	SYBR		Unkn		25.3589
	H04	SYBR		Unkn		25.2578
	H05	SYBR		Unkn
	H06	SYBR		Unkn
	H07	SYBR		Unkn
	H08	SYBR		Unkn
	H09	SYBR		Unkn
	H10	SYBR		Unkn
	H11	SYBR		Unkn
	H12	SYBR		Unkn

## Sheet: Run Information
File Name	PA08-2 admin_2021-12-17 10-16-52_BR001720.pcrd
Created By User	admin
Notes
ID
Run Started	12/17/2021 02:17:14 UTC
Run Ended	12/17/2021 03:45:57 UTC
Sample Vol	15
Lid Temp	105
Protocol File Name	15ul百乐程序.prcl
Plate Setup File Name	Quick Plate_96 wells_SYBR Only.pltd
Base Serial Number	BR001720
Optical Head Serial Number
CFX Manager Version	3.1.1517.0823.
