# Supplementary material for: Artemisinin derivative DHA27 enhances the antibacterial effect of aminoglycosides against Pseudomonas aeruginosa by inhibiting mRNA expression of aminoglycoside-modifying enzymes
Source: Front Pharmacol. 2022 Oct 24;13:970400. doi: 10.3389/fphar.2022.970400 (PMC9637796; doi:10.3389/fphar.2022.970400)
Supplement: Supplementary file 1 [file DataSheet3.ZIP › AMEs mRNA PCR/PA08-3 admin_2021-12-17 11-14-42_BR003621 - Quantification Summary.xlsx]

## Sheet: 测定结果
	Well	Fluor	Target	Content	Sample	Cq	SQ
	A01	SYBR		Unkn		7.70973
	A02	SYBR		Unkn		7.88181
	A03	SYBR		Unkn		8.02349
	A04	SYBR		Unkn		7.86905						16SrRNA	aac(6')-2	ant(2'')-1	aNT(3'')-1
	A05	SYBR		Unkn		25.1748						7.70973	25.1748	20.39	23.8978
	A06	SYBR		Unkn		24.6455						7.88181	24.6455	20.2445	20.311
	A07	SYBR		Unkn		24.5122						8.02349	24.5122	20.3171	21.0092
	A08	SYBR		Unkn		24.5019						7.86905	24.5019	19.7782	21.8268
	A09	SYBR		Unkn		20.39						8.22352	25.0076	20.2823	19.1425
	A10	SYBR		Unkn		20.2445						8.26717	24.562	20.6335	19.6188
	A11	SYBR		Unkn		20.3171						8.53795	24.9865	20.9296	19.4003
	A12	SYBR		Unkn		19.7782						7.94632	24.9366	20.3772	20.5403
	B01	SYBR		Unkn		8.22352						8.27305	24.8297	20.725	24.2819
	B02	SYBR		Unkn		8.26717						7.76631	24.2456	20.4614	21.4734
	B03	SYBR		Unkn		8.53795						7.51686	23.0956	20.5998	21.0128
	B04	SYBR		Unkn		7.94632						7.20379	24.4236	20.3936	21.3655
	B05	SYBR		Unkn		25.0076						8.70971	26.1228	21.5141	22.2674
	B06	SYBR		Unkn		24.562						8.37399	25.5047	21.2381	21.2875
	B07	SYBR		Unkn		24.9865						8.72076	26.062	21.5978	20.0744
	B08	SYBR		Unkn		24.9366						8.55921	25.6998	21.4003	20.9385
	B09	SYBR		Unkn		20.2823						9.29847	26.1452	21.3286	21.8431
	B10	SYBR		Unkn		20.6335						8.59855	25.6149	21.1175	20.048
	B11	SYBR		Unkn		20.9296						8.61013	25.2661	21.2628	20.1026
	B12	SYBR		Unkn		20.3772						9.03129	25.4853	21.3115	19.0882
	C01	SYBR		Unkn		8.27305
	C02	SYBR		Unkn		7.76631
	C03	SYBR		Unkn		7.51686
	C04	SYBR		Unkn		7.20379
	C05	SYBR		Unkn		24.8297
	C06	SYBR		Unkn		24.2456
	C07	SYBR		Unkn		23.0956
	C08	SYBR		Unkn		24.4236
	C09	SYBR		Unkn		20.725
	C10	SYBR		Unkn		20.4614
	C11	SYBR		Unkn		20.5998
	C12	SYBR		Unkn		20.3936
	D01	SYBR		Unkn		8.70971
	D02	SYBR		Unkn		8.37399
	D03	SYBR		Unkn		8.72076
	D04	SYBR		Unkn		8.55921
	D05	SYBR		Unkn		26.1228
	D06	SYBR		Unkn		25.5047
	D07	SYBR		Unkn		26.062
	D08	SYBR		Unkn		25.6998
	D09	SYBR		Unkn		21.5141
	D10	SYBR		Unkn		21.2381
	D11	SYBR		Unkn		21.5978
	D12	SYBR		Unkn		21.4003
	E01	SYBR		Unkn		9.29847
	E02	SYBR		Unkn		8.59855
	E03	SYBR		Unkn		8.61013
	E04	SYBR		Unkn		9.03129
	E05	SYBR		Unkn		26.1452
	E06	SYBR		Unkn		25.6149
	E07	SYBR		Unkn		25.2661
	E08	SYBR		Unkn		25.4853
	E09	SYBR		Unkn		21.3286
	E10	SYBR		Unkn		21.1175
	E11	SYBR		Unkn		21.2628
	E12	SYBR		Unkn		21.3115
	F01	SYBR		Unkn		23.8978
	F02	SYBR		Unkn		20.311
	F03	SYBR		Unkn		21.0092
	F04	SYBR		Unkn		21.8268
	F05	SYBR		Unkn		22.2674
	F06	SYBR		Unkn		21.2875
	F07	SYBR		Unkn		20.0744
	F08	SYBR		Unkn		20.9385
	F09	SYBR		Unkn
	F10	SYBR		Unkn
	F11	SYBR		Unkn
	F12	SYBR		Unkn
	G01	SYBR		Unkn		19.1425
	G02	SYBR		Unkn		19.6188
	G03	SYBR		Unkn		19.4003
	G04	SYBR		Unkn		20.5403
	G05	SYBR		Unkn		21.8431
	G06	SYBR		Unkn		20.048
	G07	SYBR		Unkn		20.1026
	G08	SYBR		Unkn		19.0882
	G09	SYBR		Unkn
	G10	SYBR		Unkn
	G11	SYBR		Unkn
	G12	SYBR		Unkn
	H01	SYBR		Unkn		24.2819
	H02	SYBR		Unkn		21.4734
	H03	SYBR		Unkn		21.0128
	H04	SYBR		Unkn		21.3655
	H05	SYBR		Unkn
	H06	SYBR		Unkn
	H07	SYBR		Unkn
	H08	SYBR		Unkn
	H09	SYBR		Unkn
	H10	SYBR		Unkn
	H11	SYBR		Unkn
	H12	SYBR		Unkn

## Sheet: Run Information
File Name	PA08-3 admin_2021-12-17 11-14-42_BR003621.pcrd
Created By User	admin
Notes
ID
Run Started	2021/12/17 11:15:00 UTC +08:00
Run Ended	2021/12/17 12:42:46 UTC +08:00
Sample Vol	15
Lid Temp	105
Protocol File Name	百乐程序-15ul.prcl
Plate Setup File Name	Quick Plate_96 wells_SYBR Only.pltd
Base Serial Number	BR003621
Optical Head Serial Number	788BR03772
CFX Manager Version	2.1.1022.0523.
