# Supplementary material for: Artemisinin derivative DHA27 enhances the antibacterial effect of aminoglycosides against Pseudomonas aeruginosa by inhibiting mRNA expression of aminoglycoside-modifying enzymes
Source: Front Pharmacol. 2022 Oct 24;13:970400. doi: 10.3389/fphar.2022.970400 (PMC9637796; doi:10.3389/fphar.2022.970400)
Supplement: Supplementary file 1 [file DataSheet3.ZIP › AMEs mRNA PCR/PA09-1 admin_2021-12-26 17-51-38_BR003621 - Quantification Summary.xlsx]

## Sheet: 测定结果
	Well	Fluor	Target	Content	Sample	Cq	SQ
	A01	SYBR		Unkn		7.69209
	A02	SYBR		Unkn		7.43483
	A03	SYBR		Unkn		7.53956
	A04	SYBR		Unkn		7.91892
	A05	SYBR		Unkn		23.9876							16SrRNA	aac(3)-4	ant(2'')-1a	aph(3')-1a
	A06	SYBR		Unkn		24.3183							7.69209	23.9876	18.7837	24.1347
	A07	SYBR		Unkn		24.0555							7.43483	24.3183	18.5927	24.5546
	A08	SYBR		Unkn		21.765							7.53956	24.0555	18.7546	24.7573
	A09	SYBR		Unkn		18.7837							7.91892	21.765	18.7412	24.8474
	A10	SYBR		Unkn		18.5927							8.05187	23.9329	19.1696	24.4947
	A11	SYBR		Unkn		18.7546							7.58044	24.4721	19.0934	24.1523
	A12	SYBR		Unkn		18.7412							7.85841	24.8455	18.9541	24.3284
	B01	SYBR		Unkn		8.05187							7.52616	24.9092	19.0698	24.302
	B02	SYBR		Unkn		7.58044							7.58876	24.7167	18.77	24.7203
	B03	SYBR		Unkn		7.85841							7.20952	24.25	19.1067	24.4886
	B04	SYBR		Unkn		7.52616							7.0729	24.3541	19.3486	31.62
	B05	SYBR		Unkn		23.9329							7.14953	24.5262	18.8075	24.5326
	B06	SYBR		Unkn		24.4721							7.94101	24.8629	18.9545	24.5397
	B07	SYBR		Unkn		24.8455							7.6254	24.8159	18.8293	24.364
	B08	SYBR		Unkn		24.9092							8.27739	24.0826	18.9674	24.336
	B09	SYBR		Unkn		19.1696							8.0812	24.6877	19.1735	24.3996
	B10	SYBR		Unkn		19.0934							8.57959	24.3402	18.5971	24.4809
	B11	SYBR		Unkn		18.9541							8.3612	24.4747	18.4527	24.4801
	B12	SYBR		Unkn		19.0698							8.18009	24.5533	18.6423	24.4375
	C01	SYBR		Unkn		7.58876							8.05953	24.6159	18.7822	24.1129
	C02	SYBR		Unkn		7.20952
	C03	SYBR		Unkn		7.0729
	C04	SYBR		Unkn		7.14953
	C05	SYBR		Unkn		24.7167
	C06	SYBR		Unkn		24.25
	C07	SYBR		Unkn		24.3541
	C08	SYBR		Unkn		24.5262
	C09	SYBR		Unkn		18.77
	C10	SYBR		Unkn		19.1067
	C11	SYBR		Unkn		19.3486
	C12	SYBR		Unkn		18.8075
	D01	SYBR		Unkn		7.94101
	D02	SYBR		Unkn		7.6254
	D03	SYBR		Unkn		8.27739
	D04	SYBR		Unkn		8.0812
	D05	SYBR		Unkn		24.8629
	D06	SYBR		Unkn		24.8159
	D07	SYBR		Unkn		24.0826
	D08	SYBR		Unkn		24.6877
	D09	SYBR		Unkn		18.9545
	D10	SYBR		Unkn		18.8293
	D11	SYBR		Unkn		18.9674
	D12	SYBR		Unkn		19.1735
	E01	SYBR		Unkn		8.57959
	E02	SYBR		Unkn		8.3612
	E03	SYBR		Unkn		8.18009
	E04	SYBR		Unkn		8.05953
	E05	SYBR		Unkn		24.3402
	E06	SYBR		Unkn		24.4747
	E07	SYBR		Unkn		24.5533
	E08	SYBR		Unkn		24.6159
	E09	SYBR		Unkn		18.5971
	E10	SYBR		Unkn		18.4527
	E11	SYBR		Unkn		18.6423
	E12	SYBR		Unkn		18.7822
	F01	SYBR		Unkn		24.1347
	F02	SYBR		Unkn		24.5546
	F03	SYBR		Unkn		24.7573
	F04	SYBR		Unkn		24.8474
	F05	SYBR		Unkn		24.5397
	F06	SYBR		Unkn		24.364
	F07	SYBR		Unkn		24.336
	F08	SYBR		Unkn		24.3996
	F09	SYBR		Unkn
	F10	SYBR		Unkn
	F11	SYBR		Unkn
	F12	SYBR		Unkn
	G01	SYBR		Unkn		24.4947
	G02	SYBR		Unkn		24.1523
	G03	SYBR		Unkn		24.3284
	G04	SYBR		Unkn		24.302
	G05	SYBR		Unkn		24.4809
	G06	SYBR		Unkn		24.4801
	G07	SYBR		Unkn		24.4375
	G08	SYBR		Unkn		24.1129
	G09	SYBR		Unkn
	G10	SYBR		Unkn
	G11	SYBR		Unkn
	G12	SYBR		Unkn
	H01	SYBR		Unkn		24.7203
	H02	SYBR		Unkn		24.4886
	H03	SYBR		Unkn		31.62
	H04	SYBR		Unkn		24.5326
	H05	SYBR		Unkn
	H06	SYBR		Unkn
	H07	SYBR		Unkn
	H08	SYBR		Unkn
	H09	SYBR		Unkn
	H10	SYBR		Unkn
	H11	SYBR		Unkn
	H12	SYBR		Unkn

## Sheet: Run Information
File Name	PA09-1 admin_2021-12-26 17-51-38_BR003621.pcrd
Created By User	admin
Notes
ID
Run Started	2021/12/26 17:52:02 UTC +08:00
Run Ended	2021/12/26 19:20:29 UTC +08:00
Sample Vol	15
Lid Temp	105
Protocol File Name	百乐程序-15ul.prcl
Plate Setup File Name	Quick Plate_96 wells_SYBR Only.pltd
Base Serial Number	BR003621
Optical Head Serial Number	788BR03772
CFX Manager Version	2.1.1022.0523.
