# Supplementary material for: Artemisinin derivative DHA27 enhances the antibacterial effect of aminoglycosides against Pseudomonas aeruginosa by inhibiting mRNA expression of aminoglycoside-modifying enzymes
Source: Front Pharmacol. 2022 Oct 24;13:970400. doi: 10.3389/fphar.2022.970400 (PMC9637796; doi:10.3389/fphar.2022.970400)
Supplement: Supplementary file 1 [file DataSheet3.ZIP › AMEs mRNA PCR/PA09-2 admin_2021-12-26 18-44-27_BR001720 - Quantification Summary.xlsx]

## Sheet: 测定结果
	Well	Fluor	Target	Content	Sample	Cq	SQ
	A01	SYBR		Unkn		7.40799
	A02	SYBR		Unkn		7.47467
	A03	SYBR		Unkn		7.58978
	A04	SYBR		Unkn		7.50754
	A05	SYBR		Unkn		24.9101					16SrRNA	aac(3)-1	aac(3)-2	aac(6')-1b
	A06	SYBR		Unkn		24.3					7.40799	24.9101	25.799	24.8395
	A07	SYBR		Unkn		24.8177					7.47467	24.3	25.4893	24.569
	A08	SYBR		Unkn		24.5296					7.58978	24.8177	25.6143	24.4142
	A09	SYBR		Unkn		25.799					7.50754	24.5296	25.0974	24.3931
	A10	SYBR		Unkn		25.4893					7.42395	24.8904	25.4726	24.2798
	A11	SYBR		Unkn		25.6143					7.38736	25.0389	25.4242	24.3495
	A12	SYBR		Unkn		25.0974					7.564	24.6191	24.9504	24.41
	B01	SYBR		Unkn		7.42395					7.36724	24.985	25.9535	24.3415
	B02	SYBR		Unkn		7.38736					7.14985	24.9417	25.7171	24.1863
	B03	SYBR		Unkn		7.564					6.94961	25.0196	25.7956	24.6634
	B04	SYBR		Unkn		7.36724					6.60429	24.5673	25.6277	24.749
	B05	SYBR		Unkn		24.8904					6.95654	24.961	24.6772	24.3807
	B06	SYBR		Unkn		25.0389					7.28638	25.0408	22.2148	25.0171
	B07	SYBR		Unkn		24.6191					7.19217	24.9624	22.3657	24.7965
	B08	SYBR		Unkn		24.985					7.68825	24.3613	22.2083	24.598
	B09	SYBR		Unkn		25.4726					7.52191	21.7188	24.1809	24.3306
	B10	SYBR		Unkn		25.4242					8.15977	23.7226	22.8552	24.5424
	B11	SYBR		Unkn		24.9504					8.07448	24.1747	22.8265	24.5162
	B12	SYBR		Unkn		25.9535					8.2324	24.1824	23.2602	24.6687
	C01	SYBR		Unkn		7.14985					8.17156	24.2653	23.6333	24.5624
	C02	SYBR		Unkn		6.94961
	C03	SYBR		Unkn		6.60429
	C04	SYBR		Unkn		6.95654
	C05	SYBR		Unkn		24.9417
	C06	SYBR		Unkn		25.0196
	C07	SYBR		Unkn		24.5673
	C08	SYBR		Unkn		24.961
	C09	SYBR		Unkn		25.7171
	C10	SYBR		Unkn		25.7956
	C11	SYBR		Unkn		25.6277
	C12	SYBR		Unkn		24.6772
	D01	SYBR		Unkn		7.28638
	D02	SYBR		Unkn		7.19217
	D03	SYBR		Unkn		7.68825
	D04	SYBR		Unkn		7.52191
	D05	SYBR		Unkn		25.0408
	D06	SYBR		Unkn		24.9624
	D07	SYBR		Unkn		24.3613
	D08	SYBR		Unkn		21.7188
	D09	SYBR		Unkn		22.2148
	D10	SYBR		Unkn		22.3657
	D11	SYBR		Unkn		22.2083
	D12	SYBR		Unkn		24.1809
	E01	SYBR		Unkn		8.15977
	E02	SYBR		Unkn		8.07448
	E03	SYBR		Unkn		8.2324
	E04	SYBR		Unkn		8.17156
	E05	SYBR		Unkn		23.7226
	E06	SYBR		Unkn		24.1747
	E07	SYBR		Unkn		24.1824
	E08	SYBR		Unkn		24.2653
	E09	SYBR		Unkn		22.8552
	E10	SYBR		Unkn		22.8265
	E11	SYBR		Unkn		23.2602
	E12	SYBR		Unkn		23.6333
	F01	SYBR		Unkn		24.8395
	F02	SYBR		Unkn		24.569
	F03	SYBR		Unkn		24.4142
	F04	SYBR		Unkn		24.3931
	F05	SYBR		Unkn		25.0171
	F06	SYBR		Unkn		24.7965
	F07	SYBR		Unkn		24.598
	F08	SYBR		Unkn		24.3306
	F09	SYBR		Unkn
	F10	SYBR		Unkn
	F11	SYBR		Unkn
	F12	SYBR		Unkn
	G01	SYBR		Unkn		24.2798
	G02	SYBR		Unkn		24.3495
	G03	SYBR		Unkn		24.41
	G04	SYBR		Unkn		24.3415
	G05	SYBR		Unkn		24.5424
	G06	SYBR		Unkn		24.5162
	G07	SYBR		Unkn		24.6687
	G08	SYBR		Unkn		24.5624
	G09	SYBR		Unkn
	G10	SYBR		Unkn
	G11	SYBR		Unkn
	G12	SYBR		Unkn
	H01	SYBR		Unkn		24.1863
	H02	SYBR		Unkn		24.6634
	H03	SYBR		Unkn		24.749
	H04	SYBR		Unkn		24.3807
	H05	SYBR		Unkn
	H06	SYBR		Unkn
	H07	SYBR		Unkn
	H08	SYBR		Unkn
	H09	SYBR		Unkn
	H10	SYBR		Unkn
	H11	SYBR		Unkn
	H12	SYBR		Unkn

## Sheet: Run Information
File Name	PA09-2 admin_2021-12-26 18-44-27_BR001720.pcrd
Created By User	admin
Notes
ID
Run Started	12/26/2021 10:44:54 UTC
Run Ended	12/26/2021 12:14:16 UTC
Sample Vol	15
Lid Temp	105
Protocol File Name	15ul百乐程序.prcl
Plate Setup File Name	Quick Plate_96 wells_SYBR Only.pltd
Base Serial Number	BR001720
Optical Head Serial Number
CFX Manager Version	3.1.1517.0823.
