# Supplementary material for: Artemisinin derivative DHA27 enhances the antibacterial effect of aminoglycosides against Pseudomonas aeruginosa by inhibiting mRNA expression of aminoglycoside-modifying enzymes
Source: Front Pharmacol. 2022 Oct 24;13:970400. doi: 10.3389/fphar.2022.970400 (PMC9637796; doi:10.3389/fphar.2022.970400)
Supplement: Supplementary file 1 [file DataSheet3.ZIP › AMEs mRNA PCR/PA09-3 admin_2021-12-26 19-27-56_BR003621 - Quantification Summary.xlsx]

## Sheet: 测定结果
	Well	Fluor	Target	Content	Sample	Cq	SQ
	A01	SYBR		Unkn		7.31036
	A02	SYBR		Unkn		7.14173
	A03	SYBR		Unkn		7.20368
	A04	SYBR		Unkn		7.57533
	A05	SYBR		Unkn		18.1263
	A06	SYBR		Unkn		19.881
	A07	SYBR		Unkn		19.9606								16SrRNA	aac(6')-2	ant(2'')-1	aNT(3'')-1
	A08	SYBR		Unkn		19.8945								7.31036	18.1263	17.8068	19.8404
	A09	SYBR		Unkn		17.8068								7.14173	19.881	18.5099	18.8539
	A10	SYBR		Unkn		18.5099								7.20368	19.9606	17.7434	18.7234
	A11	SYBR		Unkn		17.7434								7.57533	19.8945	18.5942	18.9413
	A12	SYBR		Unkn		18.5942								7.59899	20.9677	19.3514	20.0299
	B01	SYBR		Unkn		7.59899								7.42048	20.3186	18.7061	17.2368
	B02	SYBR		Unkn		7.42048								7.58081	19.7805	18.5889	18.0832
	B03	SYBR		Unkn		7.58081								7.53796	20.5294	18.6423	18.259
	B04	SYBR		Unkn		7.53796								7.04821	20.8909	19.4081	19.8931
	B05	SYBR		Unkn		20.9677								7.15784	18.8119	17.5735	18.7623
	B06	SYBR		Unkn		20.3186								6.83536	19.8902	18.5644	18.4204
	B07	SYBR		Unkn		19.7805								6.94473	20.5023	19.0416	16.0077
	B08	SYBR		Unkn		20.5294								7.63928	19.1246	20.0783	18.5502
	B09	SYBR		Unkn		19.3514								7.41209	20.1665	20.0301	18.8676
	B10	SYBR		Unkn		18.7061								7.92564	20.5913	20.0615	17.6776
	B11	SYBR		Unkn		18.5889								8.31541	21.2432	20.3628	19.046
	B12	SYBR		Unkn		18.6423								8.18689	20.8592	18.9834	19.4719
	C01	SYBR		Unkn		7.04821								8.14213	20.204	18.9418	18.5608
	C02	SYBR		Unkn		7.15784								8.02799	18.0791	19.5115	19.3907
	C03	SYBR		Unkn		6.83536								7.89908	20.1633	18.4369	16.7048
	C04	SYBR		Unkn		6.94473
	C05	SYBR		Unkn		20.8909
	C06	SYBR		Unkn		18.8119
	C07	SYBR		Unkn		19.8902
	C08	SYBR		Unkn		20.5023
	C09	SYBR		Unkn		19.4081
	C10	SYBR		Unkn		17.5735
	C11	SYBR		Unkn		18.5644
	C12	SYBR		Unkn		19.0416
	D01	SYBR		Unkn		7.63928
	D02	SYBR		Unkn		7.41209
	D03	SYBR		Unkn		7.92564
	D04	SYBR		Unkn		8.31541
	D05	SYBR		Unkn		19.1246
	D06	SYBR		Unkn		20.1665
	D07	SYBR		Unkn		20.5913
	D08	SYBR		Unkn		21.2432
	D09	SYBR		Unkn		20.0783
	D10	SYBR		Unkn		20.0301
	D11	SYBR		Unkn		20.0615
	D12	SYBR		Unkn		20.3628
	E01	SYBR		Unkn		8.18689
	E02	SYBR		Unkn		8.14213
	E03	SYBR		Unkn		8.02799
	E04	SYBR		Unkn		7.89908
	E05	SYBR		Unkn		20.8592
	E06	SYBR		Unkn		20.204
	E07	SYBR		Unkn		18.0791
	E08	SYBR		Unkn		20.1633
	E09	SYBR		Unkn		18.9834
	E10	SYBR		Unkn		18.9418
	E11	SYBR		Unkn		19.5115
	E12	SYBR		Unkn		18.4369
	F01	SYBR		Unkn		19.8404
	F02	SYBR		Unkn		18.8539
	F03	SYBR		Unkn		18.7234
	F04	SYBR		Unkn		18.9413
	F05	SYBR		Unkn		18.5502
	F06	SYBR		Unkn		18.8676
	F07	SYBR		Unkn		17.6776
	F08	SYBR		Unkn		19.046
	F09	SYBR		Unkn
	F10	SYBR		Unkn
	F11	SYBR		Unkn
	F12	SYBR		Unkn
	G01	SYBR		Unkn		20.0299
	G02	SYBR		Unkn		17.2368
	G03	SYBR		Unkn		18.0832
	G04	SYBR		Unkn		18.259
	G05	SYBR		Unkn		19.4719
	G06	SYBR		Unkn		18.5608
	G07	SYBR		Unkn		19.3907
	G08	SYBR		Unkn		16.7048
	G09	SYBR		Unkn
	G10	SYBR		Unkn
	G11	SYBR		Unkn
	G12	SYBR		Unkn
	H01	SYBR		Unkn		19.8931
	H02	SYBR		Unkn		18.7623
	H03	SYBR		Unkn		18.4204
	H04	SYBR		Unkn		16.0077
	H05	SYBR		Unkn
	H06	SYBR		Unkn
	H07	SYBR		Unkn
	H08	SYBR		Unkn
	H09	SYBR		Unkn
	H10	SYBR		Unkn
	H11	SYBR		Unkn
	H12	SYBR		Unkn

## Sheet: Run Information
File Name	PA09-3 admin_2021-12-26 19-27-56_BR003621.pcrd
Created By User	admin
Notes
ID
Run Started	2021/12/26 19:28:11 UTC +08:00
Run Ended	2021/12/26 20:54:56 UTC +08:00
Sample Vol	15
Lid Temp	105
Protocol File Name	百乐程序-15ul.prcl
Plate Setup File Name	Quick Plate_96 wells_SYBR Only.pltd
Base Serial Number	BR003621
Optical Head Serial Number	788BR03772
CFX Manager Version	2.1.1022.0523.
