# Supplementary material for: Artemisinin derivative DHA27 enhances the antibacterial effect of aminoglycosides against Pseudomonas aeruginosa by inhibiting mRNA expression of aminoglycoside-modifying enzymes
Source: Front Pharmacol. 2022 Oct 24;13:970400. doi: 10.3389/fphar.2022.970400 (PMC9637796; doi:10.3389/fphar.2022.970400)
Supplement: Supplementary file 1 [file DataSheet3.ZIP › AMEs mRNA PCR/PA13-1 admin_2021-12-19 09-19-42_BR003621 - Quantification Summary.xlsx]

## Sheet: 测定结果
	Well	Fluor	Target	Content	Sample	Cq	SQ
	A01	SYBR		Unkn		6.31884
	A02	SYBR		Unkn		6.99524
	A03	SYBR		Unkn		6.63755
	A04	SYBR		Unkn		7.27786
	A05	SYBR		Unkn		21.7037						16SrRNA	aac(3)-4	ant(2'')-1a	aph(3')-1a
	A06	SYBR		Unkn		19.2288						6.31884	21.7037	19.3708	23.1329
	A07	SYBR		Unkn		19.3586						6.99524	19.2288	19.2479	22.2158
	A08	SYBR		Unkn		17.9846						6.63755	19.3586	19.1824	21.7839
	A09	SYBR		Unkn		19.3708						7.27786	17.9846	19.3821	23.4076
	A10	SYBR		Unkn		19.2479						8.2538	19.5218	19.5549	22.1066
	A11	SYBR		Unkn		19.1824						7.13383	21.3258	19.5466	22.6778
	A12	SYBR		Unkn		19.3821						7.22161	22.2793	19.5407	21.4711
	B01	SYBR		Unkn		8.2538						6.68758	21.4898	18.8842	22.4035
	B02	SYBR		Unkn		7.13383						7.07507	20.9649	19.1517	24.1068
	B03	SYBR		Unkn		7.22161						7.41119	21.3437	19.3688	22.6059
	B04	SYBR		Unkn		6.68758						7.27847	18.4746	19.2335	22.7382
	B05	SYBR		Unkn		19.5218						7.42103	20.4267	19.2895	23.0731
	B06	SYBR		Unkn		21.3258						11.7624	17.4004	19.2611	24.0683
	B07	SYBR		Unkn		22.2793						11.685	17.6491	19.3815	23.4327
	B08	SYBR		Unkn		21.4898						11.5276	20.4059	19.1299	22.0609
	B09	SYBR		Unkn		19.5549						11.8074	20.9047	19.3522	23.379
	B10	SYBR		Unkn		19.5466						11.0107	19.3823	19.1316	24.6576
	B11	SYBR		Unkn		19.5407						11.1654	21.0017	19.1696	21.7788
	B12	SYBR		Unkn		18.8842						11.1048	21.5748	19.0104	22.1237
	C01	SYBR		Unkn		7.07507						11.02	21.3019	19.2353	23.0217
	C02	SYBR		Unkn		7.41119
	C03	SYBR		Unkn		7.27847
	C04	SYBR		Unkn		7.42103
	C05	SYBR		Unkn		20.9649
	C06	SYBR		Unkn		21.3437
	C07	SYBR		Unkn		18.4746
	C08	SYBR		Unkn		20.4267
	C09	SYBR		Unkn		19.1517
	C10	SYBR		Unkn		19.3688
	C11	SYBR		Unkn		19.2335
	C12	SYBR		Unkn		19.2895
	D01	SYBR		Unkn		11.7624
	D02	SYBR		Unkn		11.685
	D03	SYBR		Unkn		11.5276
	D04	SYBR		Unkn		11.8074
	D05	SYBR		Unkn		17.4004
	D06	SYBR		Unkn		17.6491
	D07	SYBR		Unkn		20.4059
	D08	SYBR		Unkn		20.9047
	D09	SYBR		Unkn		19.2611
	D10	SYBR		Unkn		19.3815
	D11	SYBR		Unkn		19.1299
	D12	SYBR		Unkn		19.3522
	E01	SYBR		Unkn		11.0107
	E02	SYBR		Unkn		11.1654
	E03	SYBR		Unkn		11.1048
	E04	SYBR		Unkn		11.02
	E05	SYBR		Unkn		19.3823
	E06	SYBR		Unkn		21.0017
	E07	SYBR		Unkn		21.5748
	E08	SYBR		Unkn		21.3019
	E09	SYBR		Unkn		19.1316
	E10	SYBR		Unkn		19.1696
	E11	SYBR		Unkn		19.0104
	E12	SYBR		Unkn		19.2353
	F01	SYBR		Unkn		23.1329
	F02	SYBR		Unkn		22.2158
	F03	SYBR		Unkn		21.7839
	F04	SYBR		Unkn		23.4076
	F05	SYBR		Unkn		24.0683
	F06	SYBR		Unkn		23.4327
	F07	SYBR		Unkn		22.0609
	F08	SYBR		Unkn		23.379
	F09	SYBR		Unkn
	F10	SYBR		Unkn
	F11	SYBR		Unkn
	F12	SYBR		Unkn
	G01	SYBR		Unkn		22.1066
	G02	SYBR		Unkn		22.6778
	G03	SYBR		Unkn		21.4711
	G04	SYBR		Unkn		22.4035
	G05	SYBR		Unkn		24.6576
	G06	SYBR		Unkn		21.7788
	G07	SYBR		Unkn		22.1237
	G08	SYBR		Unkn		23.0217
	G09	SYBR		Unkn
	G10	SYBR		Unkn
	G11	SYBR		Unkn
	G12	SYBR		Unkn
	H01	SYBR		Unkn		24.1068
	H02	SYBR		Unkn		22.6059
	H03	SYBR		Unkn		22.7382
	H04	SYBR		Unkn		23.0731
	H05	SYBR		Unkn
	H06	SYBR		Unkn
	H07	SYBR		Unkn
	H08	SYBR		Unkn
	H09	SYBR		Unkn
	H10	SYBR		Unkn
	H11	SYBR		Unkn
	H12	SYBR		Unkn

## Sheet: Run Information
File Name	PA13-1 admin_2021-12-19 09-19-42_BR003621.pcrd
Created By User	admin
Notes
ID
Run Started	2021/12/19 9:20:03 UTC +08:00
Run Ended	2021/12/19 10:48:40 UTC +08:00
Sample Vol	15
Lid Temp	105
Protocol File Name	百乐程序-15ul.prcl
Plate Setup File Name	Quick Plate_96 wells_SYBR Only.pltd
Base Serial Number	BR003621
Optical Head Serial Number	788BR03772
CFX Manager Version	2.1.1022.0523.
