# Supplementary material for: Artemisinin derivative DHA27 enhances the antibacterial effect of aminoglycosides against Pseudomonas aeruginosa by inhibiting mRNA expression of aminoglycoside-modifying enzymes
Source: Front Pharmacol. 2022 Oct 24;13:970400. doi: 10.3389/fphar.2022.970400 (PMC9637796; doi:10.3389/fphar.2022.970400)
Supplement: Supplementary file 1 [file DataSheet3.ZIP › AMEs mRNA PCR/PA13-2 admin_2021-12-19 10-21-23_BR001720 - Quantification Summary.xlsx]

## Sheet: 测定结果
	Well	Fluor	Target	Content	Sample	Cq	SQ
	A01	SYBR		Unkn		6.20278
	A02	SYBR		Unkn		6.72643
	A03	SYBR		Unkn		6.27171
	A04	SYBR		Unkn		7.02372
	A05	SYBR		Unkn		18.6605					16SrRNA	aac(3)-1	aac(3)-2	aac(6')-1b
	A06	SYBR		Unkn		18.2262					6.20278	18.6605	22.1011	22.3499
	A07	SYBR		Unkn		19.0082					6.72643	18.2262	19.4294	19.973
	A08	SYBR		Unkn		18.9172					6.27171	19.0082	20.1193	20.6658
	A09	SYBR		Unkn		22.1011					7.02372	18.9172	21.0572	21.3626
	A10	SYBR		Unkn		19.4294					7.80215	18.5246	20.3157	18.1628
	A11	SYBR		Unkn		20.1193					6.45626	19.2666	20.9271	20.351
	A12	SYBR		Unkn		21.0572					6.84251	19.1874	21.0196	21.1569
	B01	SYBR		Unkn		7.80215					6.32888	18.3074	18.4902	21.2713
	B02	SYBR		Unkn		6.45626					6.66943	19.243	20.8688	20.6319
	B03	SYBR		Unkn		6.84251					7.23629	18.5219	21.0396	20.6738
	B04	SYBR		Unkn		6.32888					7.05265	18.5559	21.0152	20.9637
	B05	SYBR		Unkn		18.5246					7.47308	19.3093	21.2874	21.0764
	B06	SYBR		Unkn		19.2666					11.1463	18.4025	22.0877	22.4177
	B07	SYBR		Unkn		19.1874					11.0357	17.5212	22.0123	20.7767
	B08	SYBR		Unkn		18.3074					10.8806	18.6022	21.1695	21.127
	B09	SYBR		Unkn		20.3157					11.5035	19.4983	21.5789	20.8082
	B10	SYBR		Unkn		20.9271					10.9361	20.2155	22.0603	21.7802
	B11	SYBR		Unkn		21.0196					10.8051	20.3448	22.5397	22.1905
	B12	SYBR		Unkn		18.4902					10.7076	19.9537	22.7343	21.2537
	C01	SYBR		Unkn		6.66943					10.6872	19.1902	22.3189	19.7049
	C02	SYBR		Unkn		7.23629
	C03	SYBR		Unkn		7.05265
	C04	SYBR		Unkn		7.47308
	C05	SYBR		Unkn		19.243
	C06	SYBR		Unkn		18.5219
	C07	SYBR		Unkn		18.5559
	C08	SYBR		Unkn		19.3093
	C09	SYBR		Unkn		20.8688
	C10	SYBR		Unkn		21.0396
	C11	SYBR		Unkn		21.0152
	C12	SYBR		Unkn		21.2874
	D01	SYBR		Unkn		11.1463
	D02	SYBR		Unkn		11.0357
	D03	SYBR		Unkn		10.8806
	D04	SYBR		Unkn		11.5035
	D05	SYBR		Unkn		18.4025
	D06	SYBR		Unkn		17.5212
	D07	SYBR		Unkn		18.6022
	D08	SYBR		Unkn		19.4983
	D09	SYBR		Unkn		22.0877
	D10	SYBR		Unkn		22.0123
	D11	SYBR		Unkn		21.1695
	D12	SYBR		Unkn		21.5789
	E01	SYBR		Unkn		10.9361
	E02	SYBR		Unkn		10.8051
	E03	SYBR		Unkn		10.7076
	E04	SYBR		Unkn		10.6872
	E05	SYBR		Unkn		20.2155
	E06	SYBR		Unkn		20.3448
	E07	SYBR		Unkn		19.9537
	E08	SYBR		Unkn		19.1902
	E09	SYBR		Unkn		22.0603
	E10	SYBR		Unkn		22.5397
	E11	SYBR		Unkn		22.7343
	E12	SYBR		Unkn		22.3189
	F01	SYBR		Unkn		22.3499
	F02	SYBR		Unkn		19.973
	F03	SYBR		Unkn		20.6658
	F04	SYBR		Unkn		21.3626
	F05	SYBR		Unkn		22.4177
	F06	SYBR		Unkn		20.7767
	F07	SYBR		Unkn		21.127
	F08	SYBR		Unkn		20.8082
	F09	SYBR		Unkn
	F10	SYBR		Unkn
	F11	SYBR		Unkn
	F12	SYBR		Unkn
	G01	SYBR		Unkn		18.1628
	G02	SYBR		Unkn		20.351
	G03	SYBR		Unkn		21.1569
	G04	SYBR		Unkn		21.2713
	G05	SYBR		Unkn		21.7802
	G06	SYBR		Unkn		22.1905
	G07	SYBR		Unkn		21.2537
	G08	SYBR		Unkn		19.7049
	G09	SYBR		Unkn
	G10	SYBR		Unkn
	G11	SYBR		Unkn
	G12	SYBR		Unkn
	H01	SYBR		Unkn		20.6319
	H02	SYBR		Unkn		20.6738
	H03	SYBR		Unkn		20.9637
	H04	SYBR		Unkn		21.0764
	H05	SYBR		Unkn
	H06	SYBR		Unkn
	H07	SYBR		Unkn
	H08	SYBR		Unkn
	H09	SYBR		Unkn
	H10	SYBR		Unkn
	H11	SYBR		Unkn
	H12	SYBR		Unkn

## Sheet: Run Information
File Name	PA13-2 admin_2021-12-19 10-21-23_BR001720.pcrd
Created By User	admin
Notes
ID
Run Started	12/19/2021 02:21:46 UTC
Run Ended	12/19/2021 03:50:27 UTC
Sample Vol	15
Lid Temp	105
Protocol File Name	15ul百乐程序.prcl
Plate Setup File Name	Quick Plate_96 wells_SYBR Only.pltd
Base Serial Number	BR001720
Optical Head Serial Number
CFX Manager Version	3.1.1517.0823.
