# Supplementary material for: Artemisinin derivative DHA27 enhances the antibacterial effect of aminoglycosides against Pseudomonas aeruginosa by inhibiting mRNA expression of aminoglycoside-modifying enzymes
Source: Front Pharmacol. 2022 Oct 24;13:970400. doi: 10.3389/fphar.2022.970400 (PMC9637796; doi:10.3389/fphar.2022.970400)
Supplement: Supplementary file 1 [file DataSheet3.ZIP › AMEs mRNA PCR/PA13-3 admin_2021-12-19 11-16-19_BR003621 - Quantification Summary.xlsx]

## Sheet: 测定结果
	Well	Fluor	Target	Content	Sample	Cq	SQ
	A01	SYBR		Unkn		6.30697
	A02	SYBR		Unkn		6.71782
	A03	SYBR		Unkn		6.55753
	A04	SYBR		Unkn		7.25402
	A05	SYBR		Unkn		26.4386							16SrRNA	aac(6')-2	ant(2'')-1	aNT(3'')-1
	A06	SYBR		Unkn		25.7614							6.30697	26.4386	20.3942	24.1224
	A07	SYBR		Unkn		26.2261							6.71782	25.7614	20.3653	23.4962
	A08	SYBR		Unkn		26.2082							6.55753	26.2261	20.7132	23.7972
	A09	SYBR		Unkn		20.3942							7.25402	26.2082	20.4469	23.3595
	A10	SYBR		Unkn		20.3653							8.25096	26.3653	20.8162	24.3979
	A11	SYBR		Unkn		20.7132							6.98765	26.101	20.6382	23.8818
	A12	SYBR		Unkn		20.4469							7.09227	26.2349	20.3065	23.3808
	B01	SYBR		Unkn		8.25096							6.78921	25.9204	20.1542	23.2091
	B02	SYBR		Unkn		6.98765							6.88192	25.7245	20.3499	24.2674
	B03	SYBR		Unkn		7.09227							7.33082	25.4168	20.0615	23.9466
	B04	SYBR		Unkn		6.78921							7.47609	25.9452	20.7402	23.9512
	B05	SYBR		Unkn		26.3653							7.36281	26.4427	20.7248	24.021
	B06	SYBR		Unkn		26.101							11.733	27.3223	22.0518	23.9636
	B07	SYBR		Unkn		26.2349							11.343	27.0309	22.4488	23.8664
	B08	SYBR		Unkn		25.9204							11.2189	27.0235	21.4028	23.9619
	B09	SYBR		Unkn		20.8162							12.0611	27.2157	23.074	24.2411
	B10	SYBR		Unkn		20.6382							11.1891	27.7155	22.8268	23.7336
	B11	SYBR		Unkn		20.3065							11.1385	27.6659	22.8066	23.851
	B12	SYBR		Unkn		20.1542							11.0977	26.9341	22.1576	23.423
	C01	SYBR		Unkn		6.88192							10.923	26.7184	22.6141	23.4236
	C02	SYBR		Unkn		7.33082
	C03	SYBR		Unkn		7.47609
	C04	SYBR		Unkn		7.36281
	C05	SYBR		Unkn		25.7245
	C06	SYBR		Unkn		25.4168
	C07	SYBR		Unkn		25.9452
	C08	SYBR		Unkn		26.4427
	C09	SYBR		Unkn		20.3499
	C10	SYBR		Unkn		20.0615
	C11	SYBR		Unkn		20.7402
	C12	SYBR		Unkn		20.7248
	D01	SYBR		Unkn		11.733
	D02	SYBR		Unkn		11.343
	D03	SYBR		Unkn		11.2189
	D04	SYBR		Unkn		12.0611
	D05	SYBR		Unkn		27.3223
	D06	SYBR		Unkn		27.0309
	D07	SYBR		Unkn		27.0235
	D08	SYBR		Unkn		27.2157
	D09	SYBR		Unkn		22.0518
	D10	SYBR		Unkn		22.4488
	D11	SYBR		Unkn		21.4028
	D12	SYBR		Unkn		23.074
	E01	SYBR		Unkn		11.1891
	E02	SYBR		Unkn		11.1385
	E03	SYBR		Unkn		11.0977
	E04	SYBR		Unkn		10.923
	E05	SYBR		Unkn		27.7155
	E06	SYBR		Unkn		27.6659
	E07	SYBR		Unkn		26.9341
	E08	SYBR		Unkn		26.7184
	E09	SYBR		Unkn		22.8268
	E10	SYBR		Unkn		22.8066
	E11	SYBR		Unkn		22.1576
	E12	SYBR		Unkn		22.6141
	F01	SYBR		Unkn		24.1224
	F02	SYBR		Unkn		23.4962
	F03	SYBR		Unkn		23.7972
	F04	SYBR		Unkn		23.3595
	F05	SYBR		Unkn		23.9636
	F06	SYBR		Unkn		23.8664
	F07	SYBR		Unkn		23.9619
	F08	SYBR		Unkn		24.2411
	F09	SYBR		Unkn
	F10	SYBR		Unkn
	F11	SYBR		Unkn
	F12	SYBR		Unkn
	G01	SYBR		Unkn		24.3979
	G02	SYBR		Unkn		23.8818
	G03	SYBR		Unkn		23.3808
	G04	SYBR		Unkn		23.2091
	G05	SYBR		Unkn		23.7336
	G06	SYBR		Unkn		23.851
	G07	SYBR		Unkn		23.423
	G08	SYBR		Unkn		23.4236
	G09	SYBR		Unkn
	G10	SYBR		Unkn
	G11	SYBR		Unkn
	G12	SYBR		Unkn
	H01	SYBR		Unkn		24.2674
	H02	SYBR		Unkn		23.9466
	H03	SYBR		Unkn		23.9512
	H04	SYBR		Unkn		24.021
	H05	SYBR		Unkn
	H06	SYBR		Unkn
	H07	SYBR		Unkn
	H08	SYBR		Unkn
	H09	SYBR		Unkn
	H10	SYBR		Unkn
	H11	SYBR		Unkn
	H12	SYBR		Unkn

## Sheet: Run Information
File Name	PA13-3 admin_2021-12-19 11-16-19_BR003621.pcrd
Created By User	admin
Notes
ID
Run Started	2021/12/19 11:16:34 UTC +08:00
Run Ended	2021/12/19 12:44:27 UTC +08:00
Sample Vol	15
Lid Temp	105
Protocol File Name	百乐程序-15ul.prcl
Plate Setup File Name	Quick Plate_96 wells_SYBR Only.pltd
Base Serial Number	BR003621
Optical Head Serial Number	788BR03772
CFX Manager Version	2.1.1022.0523.
