# Supplementary material for: Artemisinin derivative DHA27 enhances the antibacterial effect of aminoglycosides against Pseudomonas aeruginosa by inhibiting mRNA expression of aminoglycoside-modifying enzymes
Source: Front Pharmacol. 2022 Oct 24;13:970400. doi: 10.3389/fphar.2022.970400 (PMC9637796; doi:10.3389/fphar.2022.970400)
Supplement: Supplementary file 1 [file DataSheet3.ZIP › AMEs mRNA PCR/PA16-1admin_2021-11-28 15-23-55_BR003621 - Quantification Summary.xlsx]

## Sheet: 测定结果
	Well	Fluor	Target	Content	Sample	Cq	SQ
	A01	SYBR		Unkn		8.07603
	A02	SYBR		Unkn		7.79278
	A03	SYBR		Unkn		7.62459
	A04	SYBR		Unkn		7.56964
	A05	SYBR		Unkn		20.482						16SrRNA	aac(3)-1	aac(6')-2	aac(6')-1b
	A06	SYBR		Unkn		24.0123						8.07603	20.482	24.8035	24.6055
	A07	SYBR		Unkn		24.7832						7.79278	24.0123	24.1523	24.8864
	A08	SYBR		Unkn		24.7983						7.62459	24.7832	24.4119	24.8887
	A09	SYBR		Unkn		24.8035						7.56964	24.7983	24.3125	24.5736
	A10	SYBR		Unkn		24.1523						8.11426	25.3114	25.0557	24.1609
	A11	SYBR		Unkn		24.4119						8.05845	23.4343	25.2486	24.2733
	A12	SYBR		Unkn		24.3125						7.88288	25.0678	24.2966	24.2512
	B01	SYBR		Unkn		8.11426						8.03379	24.1933	24.7354	24.4012
	B02	SYBR		Unkn		8.05845						8.30327	24.4665	25.1234	24.1081
	B03	SYBR		Unkn		7.88288						8.01924	24.115	24.9075	24.4341
	B04	SYBR		Unkn		8.03379						8.12564	26.4305	24.6235	24.5305
	B05	SYBR		Unkn		25.3114						8.33132	24.9368	24.1854	24.4426
	B06	SYBR		Unkn		23.4343						9.86787	25.7313	25.2468	25.3154
	B07	SYBR		Unkn		25.0678						9.72136	23.8428	25.189	25.0218
	B08	SYBR		Unkn		24.1933						10.0017	22.9624	25.1484	25.5034
	B09	SYBR		Unkn		25.0557						10.0212	25.1465	25.2576	25.6474
	B10	SYBR		Unkn		25.2486						9.99422	25.0994	25.0972	25.4754
	B11	SYBR		Unkn		24.2966						9.54881	23.8392	24.9175	25.1014
	B12	SYBR		Unkn		24.7354						9.18504	24.048	25.2923	25.6098
	C01	SYBR		Unkn		8.30327						9.54168	24.4592	24.4408	25.5801
	C02	SYBR		Unkn		8.01924
	C03	SYBR		Unkn		8.12564
	C04	SYBR		Unkn		8.33132
	C05	SYBR		Unkn		24.4665
	C06	SYBR		Unkn		24.115
	C07	SYBR		Unkn		26.4305
	C08	SYBR		Unkn		24.9368
	C09	SYBR		Unkn		25.1234
	C10	SYBR		Unkn		24.9075
	C11	SYBR		Unkn		24.6235
	C12	SYBR		Unkn		24.1854
	D01	SYBR		Unkn		9.86787
	D02	SYBR		Unkn		9.72136
	D03	SYBR		Unkn		10.0017
	D04	SYBR		Unkn		10.0212
	D05	SYBR		Unkn		25.7313
	D06	SYBR		Unkn		23.8428
	D07	SYBR		Unkn		22.9624
	D08	SYBR		Unkn		25.1465
	D09	SYBR		Unkn		25.2468
	D10	SYBR		Unkn		25.189
	D11	SYBR		Unkn		25.1484
	D12	SYBR		Unkn		25.2576
	E01	SYBR		Unkn		9.99422
	E02	SYBR		Unkn		9.54881
	E03	SYBR		Unkn		9.18504
	E04	SYBR		Unkn		9.54168
	E05	SYBR		Unkn		25.0994
	E06	SYBR		Unkn		23.8392
	E07	SYBR		Unkn		24.048
	E08	SYBR		Unkn		24.4592
	E09	SYBR		Unkn		25.0972
	E10	SYBR		Unkn		24.9175
	E11	SYBR		Unkn		25.2923
	E12	SYBR		Unkn		24.4408
	F01	SYBR		Unkn		24.6055
	F02	SYBR		Unkn		24.8864
	F03	SYBR		Unkn		24.8887
	F04	SYBR		Unkn		24.5736
	F05	SYBR		Unkn		25.3154
	F06	SYBR		Unkn		25.0218
	F07	SYBR		Unkn		25.5034
	F08	SYBR		Unkn		25.6474
	F09	SYBR		Unkn
	F10	SYBR		Unkn
	F11	SYBR		Unkn
	F12	SYBR		Unkn
	G01	SYBR		Unkn		24.1609
	G02	SYBR		Unkn		24.2733
	G03	SYBR		Unkn		24.2512
	G04	SYBR		Unkn		24.4012
	G05	SYBR		Unkn		25.4754
	G06	SYBR		Unkn		25.1014
	G07	SYBR		Unkn		25.6098
	G08	SYBR		Unkn		25.5801
	G09	SYBR		Unkn
	G10	SYBR		Unkn
	G11	SYBR		Unkn
	G12	SYBR		Unkn
	H01	SYBR		Unkn		24.1081
	H02	SYBR		Unkn		24.4341
	H03	SYBR		Unkn		24.5305
	H04	SYBR		Unkn		24.4426
	H05	SYBR		Unkn
	H06	SYBR		Unkn
	H07	SYBR		Unkn
	H08	SYBR		Unkn
	H09	SYBR		Unkn
	H10	SYBR		Unkn
	H11	SYBR		Unkn
	H12	SYBR		Unkn

## Sheet: Run Information
File Name	admin_2021-11-28 15-23-55_BR003621.pcrd
Created By User	admin
Notes
ID
Run Started	2021/11/28 15:24:07 UTC +08:00
Run Ended	2021/11/28 16:52:12 UTC +08:00
Sample Vol	15
Lid Temp	105
Protocol File Name	百乐程序-15ul.prcl
Plate Setup File Name	Quick Plate_96 wells_SYBR Only.pltd
Base Serial Number	BR003621
Optical Head Serial Number	788BR03772
CFX Manager Version	2.1.1022.0523.
