# Supplementary material for: Artemisinin derivative DHA27 enhances the antibacterial effect of aminoglycosides against Pseudomonas aeruginosa by inhibiting mRNA expression of aminoglycoside-modifying enzymes
Source: Front Pharmacol. 2022 Oct 24;13:970400. doi: 10.3389/fphar.2022.970400 (PMC9637796; doi:10.3389/fphar.2022.970400)
Supplement: Supplementary file 1 [file DataSheet3.ZIP › AMEs mRNA PCR/PA16-2 admin_2021-11-28 17-22-42_BR003621 - Quantification Summary.xlsx]

## Sheet: 测定结果
	Well	Fluor	Target	Content	Sample	Cq	SQ
	A01	SYBR		Unkn		8.04871
	A02	SYBR		Unkn		7.92144
	A03	SYBR		Unkn		7.57017
	A04	SYBR		Unkn		7.36061					16SrRNA	aac(6')-1b	aac(3)-4	ant(2'')-1a
	A05	SYBR		Unkn							8.04871		28.5036	18.3258
	A06	SYBR		Unkn		39.0724					7.92144	39.0724	28.4293	18.5096
	A07	SYBR		Unkn		35.2158					7.57017	35.2158	28.7422	18.1821
	A08	SYBR		Unkn		37.2685					7.36061	37.2685	28.6993	18.3654
	A09	SYBR		Unkn		28.5036					8.12219		28.7654	18.2057
	A10	SYBR		Unkn		28.4293					8.01179		28.8718	17.7593
	A11	SYBR		Unkn		28.7422					7.85072		28.4596	18.0723
	A12	SYBR		Unkn		28.6993					7.96309		29.1867	18.0225
	B01	SYBR		Unkn		8.12219					8.10897	38.2142	28.4776	17.7825
	B02	SYBR		Unkn		8.01179					8.00071	34.7807	28.4705	18.6037
	B03	SYBR		Unkn		7.85072					8.09049		28.8421	18.4092
	B04	SYBR		Unkn		7.96309					8.30618	34.6177	28.5031	18.6948
	B05	SYBR		Unkn							9.89605	35.2168	29.3618	18.0364
	B06	SYBR		Unkn							9.67069	33.9887	28.2086	18.3926
	B07	SYBR		Unkn							9.91343		28.6642	18.2294
	B08	SYBR		Unkn							9.98717	32.9786	28.6771	18.1451
	B09	SYBR		Unkn		28.7654					10.0221	35.0711	29.0938	17.9069
	B10	SYBR		Unkn		28.8718					9.5089		27.8333	17.9468
	B11	SYBR		Unkn		28.4596					9.10989		28.7902	18.0379
	B12	SYBR		Unkn		29.1867					9.16383	36.3994	28.7243	18.1181
	C01	SYBR		Unkn		8.10897
	C02	SYBR		Unkn		8.00071
	C03	SYBR		Unkn		8.09049
	C04	SYBR		Unkn		8.30618
	C05	SYBR		Unkn		38.2142
	C06	SYBR		Unkn		34.7807
	C07	SYBR		Unkn
	C08	SYBR		Unkn		34.6177
	C09	SYBR		Unkn		28.4776
	C10	SYBR		Unkn		28.4705
	C11	SYBR		Unkn		28.8421
	C12	SYBR		Unkn		28.5031
	D01	SYBR		Unkn		9.89605
	D02	SYBR		Unkn		9.67069
	D03	SYBR		Unkn		9.91343
	D04	SYBR		Unkn		9.98717
	D05	SYBR		Unkn		35.2168
	D06	SYBR		Unkn		33.9887
	D07	SYBR		Unkn
	D08	SYBR		Unkn		32.9786
	D09	SYBR		Unkn		29.3618
	D10	SYBR		Unkn		28.2086
	D11	SYBR		Unkn		28.6642
	D12	SYBR		Unkn		28.6771
	E01	SYBR		Unkn		10.0221
	E02	SYBR		Unkn		9.5089
	E03	SYBR		Unkn		9.10989
	E04	SYBR		Unkn		9.16383
	E05	SYBR		Unkn		35.0711
	E06	SYBR		Unkn
	E07	SYBR		Unkn
	E08	SYBR		Unkn		36.3994
	E09	SYBR		Unkn		29.0938
	E10	SYBR		Unkn		27.8333
	E11	SYBR		Unkn		28.7902
	E12	SYBR		Unkn		28.7243
	F01	SYBR		Unkn		18.3258
	F02	SYBR		Unkn		18.5096
	F03	SYBR		Unkn		18.1821
	F04	SYBR		Unkn		18.3654
	F05	SYBR		Unkn		18.0364
	F06	SYBR		Unkn		18.3926
	F07	SYBR		Unkn		18.2294
	F08	SYBR		Unkn		18.1451
	F09	SYBR		Unkn
	F10	SYBR		Unkn
	F11	SYBR		Unkn
	F12	SYBR		Unkn
	G01	SYBR		Unkn		18.2057
	G02	SYBR		Unkn		17.7593
	G03	SYBR		Unkn		18.0723
	G04	SYBR		Unkn		18.0225
	G05	SYBR		Unkn		17.9069
	G06	SYBR		Unkn		17.9468
	G07	SYBR		Unkn		18.0379
	G08	SYBR		Unkn		18.1181
	G09	SYBR		Unkn
	G10	SYBR		Unkn
	G11	SYBR		Unkn
	G12	SYBR		Unkn
	H01	SYBR		Unkn		17.7825
	H02	SYBR		Unkn		18.6037
	H03	SYBR		Unkn		18.4092
	H04	SYBR		Unkn		18.6948
	H05	SYBR		Unkn
	H06	SYBR		Unkn
	H07	SYBR		Unkn
	H08	SYBR		Unkn
	H09	SYBR		Unkn
	H10	SYBR		Unkn
	H11	SYBR		Unkn
	H12	SYBR		Unkn

## Sheet: Run Information
File Name	admin_2021-11-28 17-22-42_BR003621.pcrd
Created By User	admin
Notes
ID
Run Started	2021/11/28 17:22:58 UTC +08:00
Run Ended	2021/11/28 18:50:44 UTC +08:00
Sample Vol	15
Lid Temp	105
Protocol File Name	百乐程序-15ul.prcl
Plate Setup File Name	Quick Plate_96 wells_SYBR Only.pltd
Base Serial Number	BR003621
Optical Head Serial Number	788BR03772
CFX Manager Version	2.1.1022.0523.
