# Supplementary material for: Artemisinin derivative DHA27 enhances the antibacterial effect of aminoglycosides against Pseudomonas aeruginosa by inhibiting mRNA expression of aminoglycoside-modifying enzymes
Source: Front Pharmacol. 2022 Oct 24;13:970400. doi: 10.3389/fphar.2022.970400 (PMC9637796; doi:10.3389/fphar.2022.970400)
Supplement: Supplementary file 1 [file DataSheet3.ZIP › AMEs mRNA PCR/PA16-3admin_2021-11-29 09-46-18_BR003621 - Quantification Summary.xlsx]

## Sheet: 测定结果
	Well	Fluor	Target	Content	Sample	Cq	SQ
	A01	SYBR		Unkn		8.48789
	A02	SYBR		Unkn		8.16257
	A03	SYBR		Unkn		8.18338
	A04	SYBR		Unkn		7.92447						16SrRNA	aph(3')-1a	ant(2'')-1	ant(3'')-1
	A05	SYBR		Unkn		34.7977						8.48789	34.7977	19.2716	33.9512
	A06	SYBR		Unkn		33.7924						8.16257	33.7924	13.7783	31.0537
	A07	SYBR		Unkn		31.5685						8.18338	31.5685	19.16	32.3718
	A08	SYBR		Unkn		34.1931						7.92447	34.1931	18.9922	31.8787
	A09	SYBR		Unkn		19.2716						8.64987	32.4858	20.0488	32.8703
	A10	SYBR		Unkn		13.7783						8.38484	33.0493	19.8796	33.2796
	A11	SYBR		Unkn		19.16						8.35262	33.1491	19.4807	32.0123
	A12	SYBR		Unkn		18.9922						8.42784	36.1155	15.2192	31.4754
	B01	SYBR		Unkn		8.64987						8.73374	33.6341	19.6731	32.9671
	B02	SYBR		Unkn		8.38484						8.32436	32.5124	20.0471	31.6332
	B03	SYBR		Unkn		8.35262						8.4154	33.4114	15.2521	31.6654
	B04	SYBR		Unkn		8.42784						8.77915	32.5094	19.1519	34.1031
	B05	SYBR		Unkn		32.4858						10.2148	33.4784	20.5267	33.8147
	B06	SYBR		Unkn		33.0493						10.1957	32.3193	19.6769	30.148
	B07	SYBR		Unkn		33.1491						10.5267	34.539	20.317	33.0421
	B08	SYBR		Unkn		36.1155						10.4147	33.5346	19.6905	31.987
	B09	SYBR		Unkn		20.0488						10.415	31.8107	20.2531	31.4757
	B10	SYBR		Unkn		19.8796						10.0183	30.3896	19.8551	31.0869
	B11	SYBR		Unkn		19.4807						9.58619	33.6467	19.8783	31.2216
	B12	SYBR		Unkn		15.2192						9.67031	32.4184	19.7753	31.1573
	C01	SYBR		Unkn		8.73374
	C02	SYBR		Unkn		8.32436
	C03	SYBR		Unkn		8.4154
	C04	SYBR		Unkn		8.77915
	C05	SYBR		Unkn		33.6341
	C06	SYBR		Unkn		32.5124
	C07	SYBR		Unkn		33.4114
	C08	SYBR		Unkn		32.5094
	C09	SYBR		Unkn		19.6731
	C10	SYBR		Unkn		20.0471
	C11	SYBR		Unkn		15.2521
	C12	SYBR		Unkn		19.1519
	D01	SYBR		Unkn		10.2148
	D02	SYBR		Unkn		10.1957
	D03	SYBR		Unkn		10.5267
	D04	SYBR		Unkn		10.4147
	D05	SYBR		Unkn		33.4784
	D06	SYBR		Unkn		32.3193
	D07	SYBR		Unkn		34.539
	D08	SYBR		Unkn		33.5346
	D09	SYBR		Unkn		20.5267
	D10	SYBR		Unkn		19.6769
	D11	SYBR		Unkn		20.317
	D12	SYBR		Unkn		19.6905
	E01	SYBR		Unkn		10.415
	E02	SYBR		Unkn		10.0183
	E03	SYBR		Unkn		9.58619
	E04	SYBR		Unkn		9.67031
	E05	SYBR		Unkn		31.8107
	E06	SYBR		Unkn		30.3896
	E07	SYBR		Unkn		33.6467
	E08	SYBR		Unkn		32.4184
	E09	SYBR		Unkn		20.2531
	E10	SYBR		Unkn		19.8551
	E11	SYBR		Unkn		19.8783
	E12	SYBR		Unkn		19.7753
	F01	SYBR		Unkn		33.9512
	F02	SYBR		Unkn		31.0537
	F03	SYBR		Unkn		32.3718
	F04	SYBR		Unkn		31.8787
	F05	SYBR		Unkn		33.8147
	F06	SYBR		Unkn		30.148
	F07	SYBR		Unkn		33.0421
	F08	SYBR		Unkn		31.987
	F09	SYBR		Unkn
	F10	SYBR		Unkn
	F11	SYBR		Unkn
	F12	SYBR		Unkn
	G01	SYBR		Unkn		32.8703
	G02	SYBR		Unkn		33.2796
	G03	SYBR		Unkn		32.0123
	G04	SYBR		Unkn		31.4754
	G05	SYBR		Unkn		31.4757
	G06	SYBR		Unkn		31.0869
	G07	SYBR		Unkn		31.2216
	G08	SYBR		Unkn		31.1573
	G09	SYBR		Unkn
	G10	SYBR		Unkn
	G11	SYBR		Unkn
	G12	SYBR		Unkn
	H01	SYBR		Unkn		32.9671
	H02	SYBR		Unkn		31.6332
	H03	SYBR		Unkn		31.6654
	H04	SYBR		Unkn		34.1031
	H05	SYBR		Unkn
	H06	SYBR		Unkn
	H07	SYBR		Unkn
	H08	SYBR		Unkn
	H09	SYBR		Unkn
	H10	SYBR		Unkn
	H11	SYBR		Unkn
	H12	SYBR		Unkn

## Sheet: Run Information
File Name	admin_2021-11-29 09-46-18_BR003621.pcrd
Created By User	admin
Notes
ID
Run Started	2021/11/29 9:46:29 UTC +08:00
Run Ended	2021/11/29 11:14:51 UTC +08:00
Sample Vol	15
Lid Temp	105
Protocol File Name	百乐程序-15ul.prcl
Plate Setup File Name	Quick Plate_96 wells_SYBR Only.pltd
Base Serial Number	BR003621
Optical Head Serial Number	788BR03772
CFX Manager Version	2.1.1022.0523.
