# Supplementary material for: Artemisinin derivative DHA27 enhances the antibacterial effect of aminoglycosides against Pseudomonas aeruginosa by inhibiting mRNA expression of aminoglycoside-modifying enzymes
Source: Front Pharmacol. 2022 Oct 24;13:970400. doi: 10.3389/fphar.2022.970400 (PMC9637796; doi:10.3389/fphar.2022.970400)
Supplement: Supplementary file 1 [file DataSheet3.ZIP › AMEs mRNA PCR/PA16-4 admin_2021-11-29 11-41-34_BR003621 - Quantification Summary.xlsx]

## Sheet: 测定结果
	Well	Fluor	Target	Content	Sample	Cq	SQ
	A01	SYBR		Unkn		8.66556
	A02	SYBR		Unkn		8.56507
	A03	SYBR		Unkn		8.31403
	A04	SYBR		Unkn		7.92775						16SrRNA	aac(3)-2	aph(3')-4	aac(6')-2
	A05	SYBR		Unkn		33.5103						8.66556	33.5103	36.7072	25.1868
	A06	SYBR		Unkn		34.1147						8.56507	34.1147		25.1433
	A07	SYBR		Unkn		34.2893						8.31403	34.2893	39.2926	25.1852
	A08	SYBR		Unkn		33.5347						7.92775	33.5347		25.339
	A09	SYBR		Unkn		36.7072						8.91472	34.8171		25.2212
	A10	SYBR		Unkn								8.7665	34.4677		25.1334
	A11	SYBR		Unkn		39.2926						8.62346	35.6296		24.9514
	A12	SYBR		Unkn								8.57643	36.219		25.1058
	B01	SYBR		Unkn		8.91472						9.00548	36.1863		25.2312
	B02	SYBR		Unkn		8.7665						8.60097	35.365		25.928
	B03	SYBR		Unkn		8.62346						8.6365	33.1393		25.5504
	B04	SYBR		Unkn		8.57643						8.83451	33.5656	39.2076	25.7468
	B05	SYBR		Unkn		34.8171						10.5492	35.629		25.7968
	B06	SYBR		Unkn		34.4677						10.2514	34.9319	38.0821	25.29
	B07	SYBR		Unkn		35.6296						10.672	34.1978		25.2461
	B08	SYBR		Unkn		36.219						10.8118	34.5989	37.9143	25.8801
	B09	SYBR		Unkn								10.5775	33.9211	36.0043	26.145
	B10	SYBR		Unkn								10.194	34.5988	39.155	25.4177
	B11	SYBR		Unkn								10.0355	34.9888	37.2423	26.0288
	B12	SYBR		Unkn								9.95788	38.0421		25.4905
	C01	SYBR		Unkn		9.00548
	C02	SYBR		Unkn		8.60097
	C03	SYBR		Unkn		8.6365
	C04	SYBR		Unkn		8.83451
	C05	SYBR		Unkn		36.1863
	C06	SYBR		Unkn		35.365
	C07	SYBR		Unkn		33.1393
	C08	SYBR		Unkn		33.5656
	C09	SYBR		Unkn
	C10	SYBR		Unkn
	C11	SYBR		Unkn
	C12	SYBR		Unkn		39.2076
	D01	SYBR		Unkn		10.5492
	D02	SYBR		Unkn		10.2514
	D03	SYBR		Unkn		10.672
	D04	SYBR		Unkn		10.8118
	D05	SYBR		Unkn		35.629
	D06	SYBR		Unkn		34.9319
	D07	SYBR		Unkn		34.1978
	D08	SYBR		Unkn		34.5989
	D09	SYBR		Unkn
	D10	SYBR		Unkn		38.0821
	D11	SYBR		Unkn
	D12	SYBR		Unkn		37.9143
	E01	SYBR		Unkn		10.5775
	E02	SYBR		Unkn		10.194
	E03	SYBR		Unkn		10.0355
	E04	SYBR		Unkn		9.95788
	E05	SYBR		Unkn		33.9211
	E06	SYBR		Unkn		34.5988
	E07	SYBR		Unkn		34.9888
	E08	SYBR		Unkn		38.0421
	E09	SYBR		Unkn		36.0043
	E10	SYBR		Unkn		39.155
	E11	SYBR		Unkn		37.2423
	E12	SYBR		Unkn
	F01	SYBR		Unkn		25.1868
	F02	SYBR		Unkn		25.1433
	F03	SYBR		Unkn		25.1852
	F04	SYBR		Unkn		25.339
	F05	SYBR		Unkn		25.7968
	F06	SYBR		Unkn		25.29
	F07	SYBR		Unkn		25.2461
	F08	SYBR		Unkn		25.8801
	F09	SYBR		Unkn
	F10	SYBR		Unkn
	F11	SYBR		Unkn
	F12	SYBR		Unkn
	G01	SYBR		Unkn		25.2212
	G02	SYBR		Unkn		25.1334
	G03	SYBR		Unkn		24.9514
	G04	SYBR		Unkn		25.1058
	G05	SYBR		Unkn		26.145
	G06	SYBR		Unkn		25.4177
	G07	SYBR		Unkn		26.0288
	G08	SYBR		Unkn		25.4905
	G09	SYBR		Unkn
	G10	SYBR		Unkn
	G11	SYBR		Unkn
	G12	SYBR		Unkn
	H01	SYBR		Unkn		25.2312
	H02	SYBR		Unkn		25.928
	H03	SYBR		Unkn		25.5504
	H04	SYBR		Unkn		25.7468
	H05	SYBR		Unkn
	H06	SYBR		Unkn
	H07	SYBR		Unkn
	H08	SYBR		Unkn
	H09	SYBR		Unkn
	H10	SYBR		Unkn
	H11	SYBR		Unkn
	H12	SYBR		Unkn

## Sheet: Run Information
File Name	admin_2021-11-29 11-41-34_BR003621.pcrd
Created By User	admin
Notes
ID
Run Started	2021/11/29 11:41:43 UTC +08:00
Run Ended	2021/11/29 13:09:44 UTC +08:00
Sample Vol	15
Lid Temp	105
Protocol File Name	百乐程序-15ul.prcl
Plate Setup File Name	Quick Plate_96 wells_SYBR Only.pltd
Base Serial Number	BR003621
Optical Head Serial Number	788BR03772
CFX Manager Version	2.1.1022.0523.
