# Supplementary material for: Artemisinin derivative DHA27 enhances the antibacterial effect of aminoglycosides against Pseudomonas aeruginosa by inhibiting mRNA expression of aminoglycoside-modifying enzymes
Source: Front Pharmacol. 2022 Oct 24;13:970400. doi: 10.3389/fphar.2022.970400 (PMC9637796; doi:10.3389/fphar.2022.970400)
Supplement: Supplementary file 1 [file DataSheet3.ZIP › AMEs mRNA PCR/PA17-1 admin_2021-12-21 09-12-54_BR003621 - Quantification Summary.xlsx]

## Sheet: 测定结果
	Well	Fluor	Target	Content	Sample	Cq	SQ
	A01	SYBR		Unkn		7.01473
	A02	SYBR		Unkn		7.0474
	A03	SYBR		Unkn		6.69125
	A04	SYBR		Unkn		6.81372
	A05	SYBR		Unkn		20.7118
	A06	SYBR		Unkn		22.1859							16SrRNA	aac(3)-4	ant(2'')-1a	aph(3')-1a
	A07	SYBR		Unkn		21.8435							7.01473	20.7118	18.7401	25.4155
	A08	SYBR		Unkn		21.9514							7.0474	22.1859	18.8738	24.3343
	A09	SYBR		Unkn		18.7401							6.69125	21.8435	18.6796	25.0754
	A10	SYBR		Unkn		18.8738							6.81372	21.9514	18.8724	25.2758
	A11	SYBR		Unkn		18.6796							7.80818	22.272	19.3285	25.7425
	A12	SYBR		Unkn		18.8724							7.34792	19.2389	18.8616	25.1701
	B01	SYBR		Unkn		7.80818							7.52814	18.9274	18.9589	25.2877
	B02	SYBR		Unkn		7.34792							7.57811	20.4253	18.8909	25.5981
	B03	SYBR		Unkn		7.52814							6.96076	21.0632	18.686	25.7756
	B04	SYBR		Unkn		7.57811							7.06469	21.3216	19.0392	25.4492
	B05	SYBR		Unkn		22.272							7.323	21.1624	18.9276	25.0009
	B06	SYBR		Unkn		19.2389							7.46785	21.2062	18.6791	25.4124
	B07	SYBR		Unkn		18.9274							8.8076	20.9449	18.6656	25.8037
	B08	SYBR		Unkn		20.4253							8.58201	21.423	18.8968	23.4234
	B09	SYBR		Unkn		19.3285							8.44786	21.5277	18.6625	22.46
	B10	SYBR		Unkn		18.8616							8.73382	21.4417	18.7951	25.4023
	B11	SYBR		Unkn		18.9589							9.08202	20.9502	18.3644	25.4769
	B12	SYBR		Unkn		18.8909							8.92628	20.8341	18.3592	22.2974
	C01	SYBR		Unkn		6.96076							8.80741	21.3711	18.4905	24.4824
	C02	SYBR		Unkn		7.06469							8.84438	21.2314	18.3798	24.7405
	C03	SYBR		Unkn		7.323
	C04	SYBR		Unkn		7.46785
	C05	SYBR		Unkn		21.0632
	C06	SYBR		Unkn		21.3216
	C07	SYBR		Unkn		21.1624
	C08	SYBR		Unkn		21.2062
	C09	SYBR		Unkn		18.686
	C10	SYBR		Unkn		19.0392
	C11	SYBR		Unkn		18.9276
	C12	SYBR		Unkn		18.6791
	D01	SYBR		Unkn		8.8076
	D02	SYBR		Unkn		8.58201
	D03	SYBR		Unkn		8.44786
	D04	SYBR		Unkn		8.73382
	D05	SYBR		Unkn		20.9449
	D06	SYBR		Unkn		21.423
	D07	SYBR		Unkn		21.5277
	D08	SYBR		Unkn		21.4417
	D09	SYBR		Unkn		18.6656
	D10	SYBR		Unkn		18.8968
	D11	SYBR		Unkn		18.6625
	D12	SYBR		Unkn		18.7951
	E01	SYBR		Unkn		9.08202
	E02	SYBR		Unkn		8.92628
	E03	SYBR		Unkn		8.80741
	E04	SYBR		Unkn		8.84438
	E05	SYBR		Unkn		20.9502
	E06	SYBR		Unkn		20.8341
	E07	SYBR		Unkn		21.3711
	E08	SYBR		Unkn		21.2314
	E09	SYBR		Unkn		18.3644
	E10	SYBR		Unkn		18.3592
	E11	SYBR		Unkn		18.4905
	E12	SYBR		Unkn		18.3798
	F01	SYBR		Unkn		25.4155
	F02	SYBR		Unkn		24.3343
	F03	SYBR		Unkn		25.0754
	F04	SYBR		Unkn		25.2758
	F05	SYBR		Unkn		25.8037
	F06	SYBR		Unkn		23.4234
	F07	SYBR		Unkn		22.46
	F08	SYBR		Unkn		25.4023
	F09	SYBR		Unkn
	F10	SYBR		Unkn
	F11	SYBR		Unkn
	F12	SYBR		Unkn
	G01	SYBR		Unkn		25.7425
	G02	SYBR		Unkn		25.1701
	G03	SYBR		Unkn		25.2877
	G04	SYBR		Unkn		25.5981
	G05	SYBR		Unkn		25.4769
	G06	SYBR		Unkn		22.2974
	G07	SYBR		Unkn		24.4824
	G08	SYBR		Unkn		24.7405
	G09	SYBR		Unkn
	G10	SYBR		Unkn
	G11	SYBR		Unkn
	G12	SYBR		Unkn
	H01	SYBR		Unkn		25.7756
	H02	SYBR		Unkn		25.4492
	H03	SYBR		Unkn		25.0009
	H04	SYBR		Unkn		25.4124
	H05	SYBR		Unkn
	H06	SYBR		Unkn
	H07	SYBR		Unkn
	H08	SYBR		Unkn
	H09	SYBR		Unkn
	H10	SYBR		Unkn
	H11	SYBR		Unkn
	H12	SYBR		Unkn

## Sheet: Run Information
File Name	PA17-1 admin_2021-12-21 09-12-54_BR003621.pcrd
Created By User	admin
Notes
ID
Run Started	2021/12/21 9:13:20 UTC +08:00
Run Ended	2021/12/21 10:41:28 UTC +08:00
Sample Vol	15
Lid Temp	105
Protocol File Name	百乐程序-15ul.prcl
Plate Setup File Name	Quick Plate_96 wells_SYBR Only.pltd
Base Serial Number	BR003621
Optical Head Serial Number	788BR03772
CFX Manager Version	2.1.1022.0523.
