# Supplementary material for: Artemisinin derivative DHA27 enhances the antibacterial effect of aminoglycosides against Pseudomonas aeruginosa by inhibiting mRNA expression of aminoglycoside-modifying enzymes
Source: Front Pharmacol. 2022 Oct 24;13:970400. doi: 10.3389/fphar.2022.970400 (PMC9637796; doi:10.3389/fphar.2022.970400)
Supplement: Supplementary file 1 [file DataSheet3.ZIP › AMEs mRNA PCR/PA17-2 admin_2021-12-21 10-18-37_BR001720 - Quantification Summary.xlsx]

## Sheet: 测定结果
	Well	Fluor	Target	Content	Sample	Cq	SQ
	A01	SYBR		Unkn		7.16097
	A02	SYBR		Unkn		6.874
	A03	SYBR		Unkn		7.06386
	A04	SYBR		Unkn		6.8619				16SrRNA	aac(3)-1	aac(3)-2	aac(6')-1b
	A05	SYBR		Unkn		23.4159				7.16097	23.4159	26.2959	24.4571
	A06	SYBR		Unkn		23.2319				6.874	23.2319	25.9881	24.1505
	A07	SYBR		Unkn		22.6669				7.06386	22.6669	26.2792	23.7654
	A08	SYBR		Unkn		22.9299				6.8619	22.9299	25.4226	23.5859
	A09	SYBR		Unkn		26.2959				7.46577	22.0477	26.7659	24.1956
	A10	SYBR		Unkn		25.9881				7.28084	21.4324	25.5305	24.0419
	A11	SYBR		Unkn		26.2792				7.78348	23.1119	25.4298	24.3
	A12	SYBR		Unkn		25.4226				7.53567	23.4984	25.2369	24.0575
	B01	SYBR		Unkn		7.46577				7.06675	23.9001	27.081	24.0456
	B02	SYBR		Unkn		7.28084				7.15633	24.0661	26.4469	24.0887
	B03	SYBR		Unkn		7.78348				7.26558	22.998	25.2156	24.2767
	B04	SYBR		Unkn		7.53567				7.60692	22.6117	25.6369	24.1623
	B05	SYBR		Unkn		22.0477				8.04103	23.5967	26.3489	24.8899
	B06	SYBR		Unkn		21.4324				8.29361	22.9495	26.4206	24.4174
	B07	SYBR		Unkn		23.1119				8.18544	19.614	21.8777	23.3078
	B08	SYBR		Unkn		23.4984				8.31158	22.2847	24.6301	24.0355
	B09	SYBR		Unkn		26.7659				9.0286	23.6553	25.5904	24.2488
	B10	SYBR		Unkn		25.5305				8.73935	23.2849	24.9862	24.109
	B11	SYBR		Unkn		25.4298				8.5219	23.1623	25.7992	24.2368
	B12	SYBR		Unkn		25.2369				9.05913	23.61	26.3414	24.005
	C01	SYBR		Unkn		7.06675
	C02	SYBR		Unkn		7.15633
	C03	SYBR		Unkn		7.26558
	C04	SYBR		Unkn		7.60692
	C05	SYBR		Unkn		23.9001
	C06	SYBR		Unkn		24.0661
	C07	SYBR		Unkn		22.998
	C08	SYBR		Unkn		22.6117
	C09	SYBR		Unkn		27.081
	C10	SYBR		Unkn		26.4469
	C11	SYBR		Unkn		25.2156
	C12	SYBR		Unkn		25.6369
	D01	SYBR		Unkn		8.04103
	D02	SYBR		Unkn		8.29361
	D03	SYBR		Unkn		8.18544
	D04	SYBR		Unkn		8.31158
	D05	SYBR		Unkn		23.5967
	D06	SYBR		Unkn		22.9495
	D07	SYBR		Unkn		19.614
	D08	SYBR		Unkn		22.2847
	D09	SYBR		Unkn		26.3489
	D10	SYBR		Unkn		26.4206
	D11	SYBR		Unkn		21.8777
	D12	SYBR		Unkn		24.6301
	E01	SYBR		Unkn		9.0286
	E02	SYBR		Unkn		8.73935
	E03	SYBR		Unkn		8.5219
	E04	SYBR		Unkn		9.05913
	E05	SYBR		Unkn		23.6553
	E06	SYBR		Unkn		23.2849
	E07	SYBR		Unkn		23.1623
	E08	SYBR		Unkn		23.61
	E09	SYBR		Unkn		25.5904
	E10	SYBR		Unkn		24.9862
	E11	SYBR		Unkn		25.7992
	E12	SYBR		Unkn		26.3414
	F01	SYBR		Unkn		24.4571
	F02	SYBR		Unkn		24.1505
	F03	SYBR		Unkn		23.7654
	F04	SYBR		Unkn		23.5859
	F05	SYBR		Unkn		24.8899
	F06	SYBR		Unkn		24.4174
	F07	SYBR		Unkn		23.3078
	F08	SYBR		Unkn		24.0355
	F09	SYBR		Unkn
	F10	SYBR		Unkn
	F11	SYBR		Unkn
	F12	SYBR		Unkn
	G01	SYBR		Unkn		24.1956
	G02	SYBR		Unkn		24.0419
	G03	SYBR		Unkn		24.3
	G04	SYBR		Unkn		24.0575
	G05	SYBR		Unkn		24.2488
	G06	SYBR		Unkn		24.109
	G07	SYBR		Unkn		24.2368
	G08	SYBR		Unkn		24.005
	G09	SYBR		Unkn
	G10	SYBR		Unkn
	G11	SYBR		Unkn
	G12	SYBR		Unkn
	H01	SYBR		Unkn		24.0456
	H02	SYBR		Unkn		24.0887
	H03	SYBR		Unkn		24.2767
	H04	SYBR		Unkn		24.1623
	H05	SYBR		Unkn
	H06	SYBR		Unkn
	H07	SYBR		Unkn
	H08	SYBR		Unkn
	H09	SYBR		Unkn
	H10	SYBR		Unkn
	H11	SYBR		Unkn
	H12	SYBR		Unkn

## Sheet: Run Information
File Name	PA17-2 admin_2021-12-21 10-18-37_BR001720.pcrd
Created By User	admin
Notes
ID
Run Started	12/21/2021 02:18:58 UTC
Run Ended	12/21/2021 03:47:41 UTC
Sample Vol	15
Lid Temp	105
Protocol File Name	15ul百乐程序.prcl
Plate Setup File Name	Quick Plate_96 wells_SYBR Only.pltd
Base Serial Number	BR001720
Optical Head Serial Number
CFX Manager Version	3.1.1517.0823.
