# Supplementary material for: Artemisinin derivative DHA27 enhances the antibacterial effect of aminoglycosides against Pseudomonas aeruginosa by inhibiting mRNA expression of aminoglycoside-modifying enzymes
Source: Front Pharmacol. 2022 Oct 24;13:970400. doi: 10.3389/fphar.2022.970400 (PMC9637796; doi:10.3389/fphar.2022.970400)
Supplement: Supplementary file 1 [file DataSheet3.ZIP › AMEs mRNA PCR/PA17-3 admin_2021-12-21 11-12-16_BR003621 - Quantification Summary.xlsx]

## Sheet: 测定结果
	Well	Fluor	Target	Content	Sample	Cq	SQ
	A01	SYBR		Unkn		7.14378
	A02	SYBR		Unkn		6.80851
	A03	SYBR		Unkn		6.72042
	A04	SYBR		Unkn		6.6506
	A05	SYBR		Unkn		24.1589						16SrRNA	aac(6')-2	ant(2'')-1	aNT(3'')-1
	A06	SYBR		Unkn		24.1256						7.14378	24.1589	18.8422	23.4618
	A07	SYBR		Unkn		24.3299						6.80851	24.1256	19.4531	22.9089
	A08	SYBR		Unkn		23.9091						6.72042	24.3299	19.3228	22.1648
	A09	SYBR		Unkn		18.8422						6.6506	23.9091	18.5819	22.486
	A10	SYBR		Unkn		19.4531						7.92912	23.9055	19.6139	23.5156
	A11	SYBR		Unkn		19.3228						7.49306	24.5047	20.2085	22.5879
	A12	SYBR		Unkn		18.5819						7.93048	24.5921	19.2845	22.9973
	B01	SYBR		Unkn		7.92912						7.55942	23.9161	19.2051	22.0396
	B02	SYBR		Unkn		7.49306						7.14756	24.1869	19.3271	23.7122
	B03	SYBR		Unkn		7.93048						7.20382	23.651	18.8126	22.9692
	B04	SYBR		Unkn		7.55942						7.49508	24.8228	19.423	22.9461
	B05	SYBR		Unkn		23.9055						7.49222	23.8262	19.4753	23.2853
	B06	SYBR		Unkn		24.5047						8.85946	25.1422	20.6053	24.0152
	B07	SYBR		Unkn		24.5921						8.67762	25.0472	20.2545	23.1107
	B08	SYBR		Unkn		23.9161						8.40806	25.0348	20.5441	22.4457
	B09	SYBR		Unkn		19.6139						8.50987	24.6412	20.6411	22.1859
	B10	SYBR		Unkn		20.2085						9.22892	24.1205	20.309	22.6698
	B11	SYBR		Unkn		19.2845						9.02447	23.1236	20.3898	22.1769
	B12	SYBR		Unkn		19.2051						8.54282	24.3738	20.4044	22.7386
	C01	SYBR		Unkn		7.14756						8.67985	24.0081	20.2634	21.4613
	C02	SYBR		Unkn		7.20382
	C03	SYBR		Unkn		7.49508
	C04	SYBR		Unkn		7.49222
	C05	SYBR		Unkn		24.1869
	C06	SYBR		Unkn		23.651
	C07	SYBR		Unkn		24.8228
	C08	SYBR		Unkn		23.8262
	C09	SYBR		Unkn		19.3271
	C10	SYBR		Unkn		18.8126
	C11	SYBR		Unkn		19.423
	C12	SYBR		Unkn		19.4753
	D01	SYBR		Unkn		8.85946
	D02	SYBR		Unkn		8.67762
	D03	SYBR		Unkn		8.40806
	D04	SYBR		Unkn		8.50987
	D05	SYBR		Unkn		25.1422
	D06	SYBR		Unkn		25.0472
	D07	SYBR		Unkn		25.0348
	D08	SYBR		Unkn		24.6412
	D09	SYBR		Unkn		20.6053
	D10	SYBR		Unkn		20.2545
	D11	SYBR		Unkn		20.5441
	D12	SYBR		Unkn		20.6411
	E01	SYBR		Unkn		9.22892
	E02	SYBR		Unkn		9.02447
	E03	SYBR		Unkn		8.54282
	E04	SYBR		Unkn		8.67985
	E05	SYBR		Unkn		24.1205
	E06	SYBR		Unkn		23.1236
	E07	SYBR		Unkn		24.3738
	E08	SYBR		Unkn		24.0081
	E09	SYBR		Unkn		20.309
	E10	SYBR		Unkn		20.3898
	E11	SYBR		Unkn		20.4044
	E12	SYBR		Unkn		20.2634
	F01	SYBR		Unkn		23.4618
	F02	SYBR		Unkn		22.9089
	F03	SYBR		Unkn		22.1648
	F04	SYBR		Unkn		22.486
	F05	SYBR		Unkn		24.0152
	F06	SYBR		Unkn		23.1107
	F07	SYBR		Unkn		22.4457
	F08	SYBR		Unkn		22.1859
	F09	SYBR		Unkn
	F10	SYBR		Unkn
	F11	SYBR		Unkn
	F12	SYBR		Unkn
	G01	SYBR		Unkn		23.5156
	G02	SYBR		Unkn		22.5879
	G03	SYBR		Unkn		22.9973
	G04	SYBR		Unkn		22.0396
	G05	SYBR		Unkn		22.6698
	G06	SYBR		Unkn		22.1769
	G07	SYBR		Unkn		22.7386
	G08	SYBR		Unkn		21.4613
	G09	SYBR		Unkn
	G10	SYBR		Unkn
	G11	SYBR		Unkn
	G12	SYBR		Unkn
	H01	SYBR		Unkn		23.7122
	H02	SYBR		Unkn		22.9692
	H03	SYBR		Unkn		22.9461
	H04	SYBR		Unkn		23.2853
	H05	SYBR		Unkn
	H06	SYBR		Unkn
	H07	SYBR		Unkn
	H08	SYBR		Unkn
	H09	SYBR		Unkn
	H10	SYBR		Unkn
	H11	SYBR		Unkn
	H12	SYBR		Unkn

## Sheet: Run Information
File Name	PA17-3 admin_2021-12-21 11-12-16_BR003621.pcrd
Created By User	admin
Notes
ID
Run Started	2021/12/21 11:12:32 UTC +08:00
Run Ended	2021/12/21 12:40:13 UTC +08:00
Sample Vol	15
Lid Temp	105
Protocol File Name	百乐程序-15ul.prcl
Plate Setup File Name	Quick Plate_96 wells_SYBR Only.pltd
Base Serial Number	BR003621
Optical Head Serial Number	788BR03772
CFX Manager Version	2.1.1022.0523.
