# Supplementary material for: Artemisinin derivative DHA27 enhances the antibacterial effect of aminoglycosides against Pseudomonas aeruginosa by inhibiting mRNA expression of aminoglycoside-modifying enzymes
Source: Front Pharmacol. 2022 Oct 24;13:970400. doi: 10.3389/fphar.2022.970400 (PMC9637796; doi:10.3389/fphar.2022.970400)
Supplement: Supplementary file 1 [file DataSheet3.ZIP › AMEs mRNA PCR/PA19-1 admin_2021-12-29 18-21-28_BR003621 - Quantification Summary.xlsx]

## Sheet: 测定结果
	Well	Fluor	Target	Content	Sample	Cq	SQ
	A01	SYBR		Unkn		11.9885
	A02	SYBR		Unkn		12.3599
	A03	SYBR		Unkn		12.4684
	A04	SYBR		Unkn		12.3052
	A05	SYBR		Unkn		23.1879
	A06	SYBR		Unkn		22.6988						16SrRNA	aac(3)-4	ant(2'')-1a	aph(3')-1a
	A07	SYBR		Unkn		23.9403						11.9885	23.1879	18.9107	28.3011
	A08	SYBR		Unkn		24.159						12.3599	22.6988	18.8	28.1402
	A09	SYBR		Unkn		18.9107						12.4684	23.9403	18.7665	28.1413
	A10	SYBR		Unkn		18.8						12.3052	24.159	18.8507	28.4163
	A11	SYBR		Unkn		18.7665						12.7443	24.1543	19.2262	25.2251
	A12	SYBR		Unkn		18.8507						13.026	24.3078	19.0791	25.858
	B01	SYBR		Unkn		12.7443						12.7656	24.2702	18.8847	25.3568
	B02	SYBR		Unkn		13.026						13.0563	24.1436	19.0543	26.0616
	B03	SYBR		Unkn		12.7656						12.27	24.0183	18.7373	26.589
	B04	SYBR		Unkn		13.0563						12.8178	23.8546	18.7736	26.111
	B05	SYBR		Unkn		24.1543						12.9962	24.0121	18.7106	25.9275
	B06	SYBR		Unkn		24.3078						13.1189	23.7681	18.7285	26.5194
	B07	SYBR		Unkn		24.2702						12.2032	21.7569	19.018	28.1603
	B08	SYBR		Unkn		24.1436						11.9933	22.3145	19.0743	28.1614
	B09	SYBR		Unkn		19.2262						11.9817	21.1277	18.9459	25.7567
	B10	SYBR		Unkn		19.0791						11.9758	21.0953	19.14	25.3934
	B11	SYBR		Unkn		18.8847						11.5503	22.1751	19.0142	27.4429
	B12	SYBR		Unkn		19.0543						11.6331	22.269	18.8898	27.5025
	C01	SYBR		Unkn		12.27						11.3993	22.1717	18.8245	26.1997
	C02	SYBR		Unkn		12.8178						11.2005	20.8968	18.7666	26.1866
	C03	SYBR		Unkn		12.9962
	C04	SYBR		Unkn		13.1189
	C05	SYBR		Unkn		24.0183
	C06	SYBR		Unkn		23.8546
	C07	SYBR		Unkn		24.0121
	C08	SYBR		Unkn		23.7681
	C09	SYBR		Unkn		18.7373
	C10	SYBR		Unkn		18.7736
	C11	SYBR		Unkn		18.7106
	C12	SYBR		Unkn		18.7285
	D01	SYBR		Unkn		12.2032
	D02	SYBR		Unkn		11.9933
	D03	SYBR		Unkn		11.9817
	D04	SYBR		Unkn		11.9758
	D05	SYBR		Unkn		21.7569
	D06	SYBR		Unkn		22.3145
	D07	SYBR		Unkn		21.1277
	D08	SYBR		Unkn		21.0953
	D09	SYBR		Unkn		19.018
	D10	SYBR		Unkn		19.0743
	D11	SYBR		Unkn		18.9459
	D12	SYBR		Unkn		19.14
	E01	SYBR		Unkn		11.5503
	E02	SYBR		Unkn		11.6331
	E03	SYBR		Unkn		11.3993
	E04	SYBR		Unkn		11.2005
	E05	SYBR		Unkn		22.1751
	E06	SYBR		Unkn		22.269
	E07	SYBR		Unkn		22.1717
	E08	SYBR		Unkn		20.8968
	E09	SYBR		Unkn		19.0142
	E10	SYBR		Unkn		18.8898
	E11	SYBR		Unkn		18.8245
	E12	SYBR		Unkn		18.7666
	F01	SYBR		Unkn		28.3011
	F02	SYBR		Unkn		28.1402
	F03	SYBR		Unkn		28.1413
	F04	SYBR		Unkn		28.4163
	F05	SYBR		Unkn		28.1603
	F06	SYBR		Unkn		28.1614
	F07	SYBR		Unkn		25.7567
	F08	SYBR		Unkn		25.3934
	F09	SYBR		Unkn
	F10	SYBR		Unkn
	F11	SYBR		Unkn
	F12	SYBR		Unkn
	G01	SYBR		Unkn		25.2251
	G02	SYBR		Unkn		25.858
	G03	SYBR		Unkn		25.3568
	G04	SYBR		Unkn		26.0616
	G05	SYBR		Unkn		27.4429
	G06	SYBR		Unkn		27.5025
	G07	SYBR		Unkn		26.1997
	G08	SYBR		Unkn		26.1866
	G09	SYBR		Unkn
	G10	SYBR		Unkn
	G11	SYBR		Unkn
	G12	SYBR		Unkn
	H01	SYBR		Unkn		26.589
	H02	SYBR		Unkn		26.111
	H03	SYBR		Unkn		25.9275
	H04	SYBR		Unkn		26.5194
	H05	SYBR		Unkn
	H06	SYBR		Unkn
	H07	SYBR		Unkn
	H08	SYBR		Unkn
	H09	SYBR		Unkn
	H10	SYBR		Unkn
	H11	SYBR		Unkn
	H12	SYBR		Unkn

## Sheet: Run Information
File Name	PA19-1 admin_2021-12-29 18-21-28_BR003621.pcrd
Created By User	admin
Notes
ID
Run Started	2021/12/29 18:21:49 UTC +08:00
Run Ended	2021/12/29 19:50:38 UTC +08:00
Sample Vol	15
Lid Temp	105
Protocol File Name	百乐程序-15ul.prcl
Plate Setup File Name	Quick Plate_96 wells_SYBR Only.pltd
Base Serial Number	BR003621
Optical Head Serial Number	788BR03772
CFX Manager Version	2.1.1022.0523.
