# Supplementary material for: Artemisinin derivative DHA27 enhances the antibacterial effect of aminoglycosides against Pseudomonas aeruginosa by inhibiting mRNA expression of aminoglycoside-modifying enzymes
Source: Front Pharmacol. 2022 Oct 24;13:970400. doi: 10.3389/fphar.2022.970400 (PMC9637796; doi:10.3389/fphar.2022.970400)
Supplement: Supplementary file 1 [file DataSheet3.ZIP › AMEs mRNA PCR/PA19-2 admin_2021-12-29 19-07-34_BR001720 - Quantification Summary.xlsx]

## Sheet: 测定结果
	Well	Fluor	Target	Content	Sample	Cq	SQ
	A01	SYBR		Unkn		11.4759
	A02	SYBR		Unkn		11.937
	A03	SYBR		Unkn		12.1331
	A04	SYBR		Unkn		12.2723				16SrRNA	aac(3)-1	aac(3)-2	aac(6')-1b
	A05	SYBR		Unkn		24.9965				11.4759	24.9965	26.7384	28.5395
	A06	SYBR		Unkn		24.3393				11.937	24.3393	25.5204	27.5033
	A07	SYBR		Unkn		24.2996				12.1331	24.2996	25.7318	27.7104
	A08	SYBR		Unkn		24.7122				12.2723	24.7122	26.2282	28.1652
	A09	SYBR		Unkn		26.7384				12.0986	24.6415	26.2273	27.8733
	A10	SYBR		Unkn		25.5204				12.0396	24.5051	26.0155	27.5998
	A11	SYBR		Unkn		25.7318				11.9127	24.2096	25.2626	27.7329
	A12	SYBR		Unkn		26.2282				11.9832	24.5436	26.3565	28.7347
	B01	SYBR		Unkn		12.0986				11.878	24.0482	26.2891	28.9706
	B02	SYBR		Unkn		12.0396				11.9477	24.6443	26.3366	27.7107
	B03	SYBR		Unkn		11.9127				11.9329	24.7442	26.2853	27.6254
	B04	SYBR		Unkn		11.9832				12.4772	24.5461	26.2189	26.9629
	B05	SYBR		Unkn		24.6415				11.6262	24.3327	25.435	27.2231
	B06	SYBR		Unkn		24.5051				11.3377	24.3316	26.3926	27.8119
	B07	SYBR		Unkn		24.2096				11.2629	24.4103	26.2743	27.2081
	B08	SYBR		Unkn		24.5436				11.5035	24.1893	24.9324	27.826
	B09	SYBR		Unkn		26.2273				11.2142	24.2871	25.3148	27.4554
	B10	SYBR		Unkn		26.0155				11.2008	24.3766	25.2277	28.2589
	B11	SYBR		Unkn		25.2626				10.9711	24.4777	24.4682	28.5716
	B12	SYBR		Unkn		26.3565				10.9876	24.2703	24.1429	28.3756
	C01	SYBR		Unkn		11.878
	C02	SYBR		Unkn		11.9477
	C03	SYBR		Unkn		11.9329
	C04	SYBR		Unkn		12.4772
	C05	SYBR		Unkn		24.0482
	C06	SYBR		Unkn		24.6443
	C07	SYBR		Unkn		24.7442
	C08	SYBR		Unkn		24.5461
	C09	SYBR		Unkn		26.2891
	C10	SYBR		Unkn		26.3366
	C11	SYBR		Unkn		26.2853
	C12	SYBR		Unkn		26.2189
	D01	SYBR		Unkn		11.6262
	D02	SYBR		Unkn		11.3377
	D03	SYBR		Unkn		11.2629
	D04	SYBR		Unkn		11.5035
	D05	SYBR		Unkn		24.3327
	D06	SYBR		Unkn		24.3316
	D07	SYBR		Unkn		24.4103
	D08	SYBR		Unkn		24.1893
	D09	SYBR		Unkn		25.435
	D10	SYBR		Unkn		26.3926
	D11	SYBR		Unkn		26.2743
	D12	SYBR		Unkn		24.9324
	E01	SYBR		Unkn		11.2142
	E02	SYBR		Unkn		11.2008
	E03	SYBR		Unkn		10.9711
	E04	SYBR		Unkn		10.9876
	E05	SYBR		Unkn		24.2871
	E06	SYBR		Unkn		24.3766
	E07	SYBR		Unkn		24.4777
	E08	SYBR		Unkn		24.2703
	E09	SYBR		Unkn		25.3148
	E10	SYBR		Unkn		25.2277
	E11	SYBR		Unkn		24.4682
	E12	SYBR		Unkn		24.1429
	F01	SYBR		Unkn		28.5395
	F02	SYBR		Unkn		27.5033
	F03	SYBR		Unkn		27.7104
	F04	SYBR		Unkn		28.1652
	F05	SYBR		Unkn		27.2231
	F06	SYBR		Unkn		27.8119
	F07	SYBR		Unkn		27.2081
	F08	SYBR		Unkn		27.826
	F09	SYBR		Unkn
	F10	SYBR		Unkn
	F11	SYBR		Unkn
	F12	SYBR		Unkn
	G01	SYBR		Unkn		27.8733
	G02	SYBR		Unkn		27.5998
	G03	SYBR		Unkn		27.7329
	G04	SYBR		Unkn		28.7347
	G05	SYBR		Unkn		27.4554
	G06	SYBR		Unkn		28.2589
	G07	SYBR		Unkn		28.5716
	G08	SYBR		Unkn		28.3756
	G09	SYBR		Unkn
	G10	SYBR		Unkn
	G11	SYBR		Unkn
	G12	SYBR		Unkn
	H01	SYBR		Unkn		28.9706
	H02	SYBR		Unkn		27.7107
	H03	SYBR		Unkn		27.6254
	H04	SYBR		Unkn		26.9629
	H05	SYBR		Unkn
	H06	SYBR		Unkn
	H07	SYBR		Unkn
	H08	SYBR		Unkn
	H09	SYBR		Unkn
	H10	SYBR		Unkn
	H11	SYBR		Unkn
	H12	SYBR		Unkn

## Sheet: Run Information
File Name	PA19-2 admin_2021-12-29 19-07-34_BR001720.pcrd
Created By User	admin
Notes
ID
Run Started	12/29/2021 11:07:56 UTC
Run Ended	12/29/2021 12:36:34 UTC
Sample Vol	15
Lid Temp	105
Protocol File Name	15ul百乐程序.prcl
Plate Setup File Name	Quick Plate_96 wells_SYBR Only.pltd
Base Serial Number	BR001720
Optical Head Serial Number
CFX Manager Version	3.1.1517.0823.
