# Supplementary material for: Artemisinin derivative DHA27 enhances the antibacterial effect of aminoglycosides against Pseudomonas aeruginosa by inhibiting mRNA expression of aminoglycoside-modifying enzymes
Source: Front Pharmacol. 2022 Oct 24;13:970400. doi: 10.3389/fphar.2022.970400 (PMC9637796; doi:10.3389/fphar.2022.970400)
Supplement: Supplementary file 1 [file DataSheet3.ZIP › AMEs mRNA PCR/PA19-3 admin_2021-12-29 19-58-08_BR003621 - Quantification Summary.xlsx]

## Sheet: 测定结果
	Well	Fluor	Target	Content	Sample	Cq	SQ
	A01	SYBR		Unkn		11.7538
	A02	SYBR		Unkn		12.0586
	A03	SYBR		Unkn		12.1955
	A04	SYBR		Unkn		12.0221
	A05	SYBR		Unkn		21.5493
	A06	SYBR		Unkn		18.4554
	A07	SYBR		Unkn		19.7442
	A08	SYBR		Unkn		20.2657
	A09	SYBR		Unkn		19.6615							16SrRNA	aac(6')-2	ant(2'')-1	aNT(3'')-1
	A10	SYBR		Unkn		20.0206							11.7538	21.5493	19.6615	19.3218
	A11	SYBR		Unkn		18.8641							12.0586	18.4554	20.0206	17.4009
	A12	SYBR		Unkn		20.3761							12.1955	19.7442	18.8641	17.0517
	B01	SYBR		Unkn		12.5429							12.0221	20.2657	20.3761	18.3991
	B02	SYBR		Unkn		12.3117							12.5429	19.8673	19.5347	18.1975
	B03	SYBR		Unkn		12.1057							12.3117	19.8945	19.8466	17.7266
	B04	SYBR		Unkn		12.1851							12.1057	19.1211	16.2439	17.9989
	B05	SYBR		Unkn		19.8673							12.1851	19.5101	19.0361	18.3578
	B06	SYBR		Unkn		19.8945							12.1017	19.5825	20.3692	18.369
	B07	SYBR		Unkn		19.1211							12.118	19.2465	18.7571	19.0358
	B08	SYBR		Unkn		19.5101							12.102	18.1281	18.2782	16.4798
	B09	SYBR		Unkn		19.5347							12.6626	16.3872	18.3074	16.2204
	B10	SYBR		Unkn		19.8466							12.0573	19.2141	20.0056	17.399
	B11	SYBR		Unkn		16.2439							11.847	18.4839	20.8491	17.8219
	B12	SYBR		Unkn		19.0361							11.5707	17.4901	17.7953	17.3868
	C01	SYBR		Unkn		12.1017							11.8208	19.326	19.9319	18.9604
	C02	SYBR		Unkn		12.118							11.2694	19.1187	19.2653	19.0221
	C03	SYBR		Unkn		12.102							11.6087	18.9222	21.3905	17.1771
	C04	SYBR		Unkn		12.6626							11.3831	18.8668	19.8636	17.261
	C05	SYBR		Unkn		19.5825							11.1183	18.9974	19.9584	17.8477
	C06	SYBR		Unkn		19.2465
	C07	SYBR		Unkn		18.1281
	C08	SYBR		Unkn		16.3872
	C09	SYBR		Unkn		20.3692
	C10	SYBR		Unkn		18.7571
	C11	SYBR		Unkn		18.2782
	C12	SYBR		Unkn		18.3074
	D01	SYBR		Unkn		12.0573
	D02	SYBR		Unkn		11.847
	D03	SYBR		Unkn		11.5707
	D04	SYBR		Unkn		11.8208
	D05	SYBR		Unkn		19.2141
	D06	SYBR		Unkn		18.4839
	D07	SYBR		Unkn		17.4901
	D08	SYBR		Unkn		19.326
	D09	SYBR		Unkn		20.0056
	D10	SYBR		Unkn		20.8491
	D11	SYBR		Unkn		17.7953
	D12	SYBR		Unkn		19.9319
	E01	SYBR		Unkn		11.2694
	E02	SYBR		Unkn		11.6087
	E03	SYBR		Unkn		11.3831
	E04	SYBR		Unkn		11.1183
	E05	SYBR		Unkn		19.1187
	E06	SYBR		Unkn		18.9222
	E07	SYBR		Unkn		18.8668
	E08	SYBR		Unkn		18.9974
	E09	SYBR		Unkn		19.2653
	E10	SYBR		Unkn		21.3905
	E11	SYBR		Unkn		19.8636
	E12	SYBR		Unkn		19.9584
	F01	SYBR		Unkn		19.3218
	F02	SYBR		Unkn		17.4009
	F03	SYBR		Unkn		17.0517
	F04	SYBR		Unkn		18.3991
	F05	SYBR		Unkn		17.399
	F06	SYBR		Unkn		17.8219
	F07	SYBR		Unkn		17.3868
	F08	SYBR		Unkn		18.9604
	F09	SYBR		Unkn
	F10	SYBR		Unkn
	F11	SYBR		Unkn
	F12	SYBR		Unkn
	G01	SYBR		Unkn		18.1975
	G02	SYBR		Unkn		17.7266
	G03	SYBR		Unkn		17.9989
	G04	SYBR		Unkn		18.3578
	G05	SYBR		Unkn		19.0221
	G06	SYBR		Unkn		17.1771
	G07	SYBR		Unkn		17.261
	G08	SYBR		Unkn		17.8477
	G09	SYBR		Unkn
	G10	SYBR		Unkn
	G11	SYBR		Unkn
	G12	SYBR		Unkn
	H01	SYBR		Unkn		18.369
	H02	SYBR		Unkn		19.0358
	H03	SYBR		Unkn		16.4798
	H04	SYBR		Unkn		16.2204
	H05	SYBR		Unkn
	H06	SYBR		Unkn
	H07	SYBR		Unkn
	H08	SYBR		Unkn
	H09	SYBR		Unkn
	H10	SYBR		Unkn
	H11	SYBR		Unkn
	H12	SYBR		Unkn

## Sheet: Run Information
File Name	PA19-3 admin_2021-12-29 19-58-08_BR003621.pcrd
Created By User	admin
Notes
ID
Run Started	2021/12/29 19:58:23 UTC +08:00
Run Ended	2021/12/29 21:26:25 UTC +08:00
Sample Vol	15
Lid Temp	105
Protocol File Name	百乐程序-15ul.prcl
Plate Setup File Name	Quick Plate_96 wells_SYBR Only.pltd
Base Serial Number	BR003621
Optical Head Serial Number	788BR03772
CFX Manager Version	2.1.1022.0523.
