# Supplementary material for: Artemisinin derivative DHA27 enhances the antibacterial effect of aminoglycosides against Pseudomonas aeruginosa by inhibiting mRNA expression of aminoglycoside-modifying enzymes
Source: Front Pharmacol. 2022 Oct 24;13:970400. doi: 10.3389/fphar.2022.970400 (PMC9637796; doi:10.3389/fphar.2022.970400)
Supplement: Supplementary file 1 [file DataSheet3.ZIP › AMEs mRNA PCR/PA20-1 admin_2021-12-30 18-12-34_BR003621 - Quantification Summary.xlsx]

## Sheet: 测定结果
	Well	Fluor	Target	Content	Sample	Cq	SQ
	A01	SYBR		Unkn		7.20536
	A02	SYBR		Unkn		7.09154
	A03	SYBR		Unkn		7.08927
	A04	SYBR		Unkn		8.33616
	A05	SYBR		Unkn		24.8
	A06	SYBR		Unkn		24.0228								16SrRNA	aac(3)-4	ant(2'')-1a	aph(3')-1a
	A07	SYBR		Unkn		24.6963								7.20536	24.8	18.302	30.9936
	A08	SYBR		Unkn		24.6724								7.09154	24.0228	18.3762	30.9227
	A09	SYBR		Unkn		18.302								7.08927	24.6963	18.222	30.4504
	A10	SYBR		Unkn		18.3762								8.33616	24.6724	18.1104	30.3344
	A11	SYBR		Unkn		18.222								7.19721	25.0723	18.6834	30.3471
	A12	SYBR		Unkn		18.1104								7.41879	25.0378	18.4141	30.8216
	B01	SYBR		Unkn		7.19721								7.10996	24.8696	18.5151	29.4634
	B02	SYBR		Unkn		7.41879								7.19712	24.8594	18.2667	30.3935
	B03	SYBR		Unkn		7.10996								7.09594	25.0107	18.0808	31.075
	B04	SYBR		Unkn		7.19712								7.25344	24.8651	18.1135	30.2653
	B05	SYBR		Unkn		25.0723								6.97711	23.6091	18.3168	30.2922
	B06	SYBR		Unkn		25.0378								7.36889	24.0054	18.3278	30.2666
	B07	SYBR		Unkn		24.8696								9.04597	25.1542	18.6377	31.0276
	B08	SYBR		Unkn		24.8594								8.96356	25.0203	18.6716	29.7257
	B09	SYBR		Unkn		18.6834								8.62318	25.0469	18.4541	31.1754
	B10	SYBR		Unkn		18.4141								8.27456	25.0756	18.6753	30.394
	B11	SYBR		Unkn		18.5151								8.10077	25.0879	18.3919	30.9044
	B12	SYBR		Unkn		18.2667								8.24948	24.3664	18.5333	30.2623
	C01	SYBR		Unkn		7.09594								8.68164	24.6747	18.1718	30.167
	C02	SYBR		Unkn		7.25344								8.28774	24.8163	18.6003	29.7087
	C03	SYBR		Unkn		6.97711
	C04	SYBR		Unkn		7.36889
	C05	SYBR		Unkn		25.0107
	C06	SYBR		Unkn		24.8651
	C07	SYBR		Unkn		23.6091
	C08	SYBR		Unkn		24.0054
	C09	SYBR		Unkn		18.0808
	C10	SYBR		Unkn		18.1135
	C11	SYBR		Unkn		18.3168
	C12	SYBR		Unkn		18.3278
	D01	SYBR		Unkn		9.04597
	D02	SYBR		Unkn		8.96356
	D03	SYBR		Unkn		8.62318
	D04	SYBR		Unkn		8.27456
	D05	SYBR		Unkn		25.1542
	D06	SYBR		Unkn		25.0203
	D07	SYBR		Unkn		25.0469
	D08	SYBR		Unkn		25.0756
	D09	SYBR		Unkn		18.6377
	D10	SYBR		Unkn		18.6716
	D11	SYBR		Unkn		18.4541
	D12	SYBR		Unkn		18.6753
	E01	SYBR		Unkn		8.10077
	E02	SYBR		Unkn		8.24948
	E03	SYBR		Unkn		8.68164
	E04	SYBR		Unkn		8.28774
	E05	SYBR		Unkn		25.0879
	E06	SYBR		Unkn		24.3664
	E07	SYBR		Unkn		24.6747
	E08	SYBR		Unkn		24.8163
	E09	SYBR		Unkn		18.3919
	E10	SYBR		Unkn		18.5333
	E11	SYBR		Unkn		18.1718
	E12	SYBR		Unkn		18.6003
	F01	SYBR		Unkn		30.9936
	F02	SYBR		Unkn		30.9227
	F03	SYBR		Unkn		30.4504
	F04	SYBR		Unkn		30.3344
	F05	SYBR		Unkn		31.0276
	F06	SYBR		Unkn		29.7257
	F07	SYBR		Unkn		31.1754
	F08	SYBR		Unkn		30.394
	F09	SYBR		Unkn
	F10	SYBR		Unkn
	F11	SYBR		Unkn
	F12	SYBR		Unkn
	G01	SYBR		Unkn		30.3471
	G02	SYBR		Unkn		30.8216
	G03	SYBR		Unkn		29.4634
	G04	SYBR		Unkn		30.3935
	G05	SYBR		Unkn		30.9044
	G06	SYBR		Unkn		30.2623
	G07	SYBR		Unkn		30.167
	G08	SYBR		Unkn		29.7087
	G09	SYBR		Unkn
	G10	SYBR		Unkn
	G11	SYBR		Unkn
	G12	SYBR		Unkn
	H01	SYBR		Unkn		31.075
	H02	SYBR		Unkn		30.2653
	H03	SYBR		Unkn		30.2922
	H04	SYBR		Unkn		30.2666
	H05	SYBR		Unkn
	H06	SYBR		Unkn
	H07	SYBR		Unkn
	H08	SYBR		Unkn
	H09	SYBR		Unkn
	H10	SYBR		Unkn
	H11	SYBR		Unkn
	H12	SYBR		Unkn

## Sheet: Run Information
File Name	PA20-1 admin_2021-12-30 18-12-34_BR003621.pcrd
Created By User	admin
Notes
ID
Run Started	2021/12/30 18:12:53 UTC +08:00
Run Ended	2021/12/30 19:41:12 UTC +08:00
Sample Vol	15
Lid Temp	105
Protocol File Name	百乐程序-15ul.prcl
Plate Setup File Name	Quick Plate_96 wells_SYBR Only.pltd
Base Serial Number	BR003621
Optical Head Serial Number	788BR03772
CFX Manager Version	2.1.1022.0523.
