# Supplementary material for: Artemisinin derivative DHA27 enhances the antibacterial effect of aminoglycosides against Pseudomonas aeruginosa by inhibiting mRNA expression of aminoglycoside-modifying enzymes
Source: Front Pharmacol. 2022 Oct 24;13:970400. doi: 10.3389/fphar.2022.970400 (PMC9637796; doi:10.3389/fphar.2022.970400)
Supplement: Supplementary file 1 [file DataSheet3.ZIP › AMEs mRNA PCR/PA20-2 admin_2021-12-30 19-06-18_BR001720 - Quantification Summary.xlsx]

## Sheet: 测定结果
	Well	Fluor	Target	Content	Sample	Cq	SQ
	A01	SYBR		Unkn		7.20512
	A02	SYBR		Unkn		7.20139
	A03	SYBR		Unkn		7.27687
	A04	SYBR		Unkn		8.38287
	A05	SYBR		Unkn		26.0631
	A06	SYBR		Unkn		25.8965
	A07	SYBR		Unkn		26.1184					16SrRNA	aac(3)-1	aac(3)-2	aac(6')-1b
	A08	SYBR		Unkn		20.2625					7.20512	26.0631	26.0564	25.3752
	A09	SYBR		Unkn		26.0564					7.20139	25.8965	27.1674	25.0939
	A10	SYBR		Unkn		27.1674					7.27687	26.1184	26.5079	25.0849
	A11	SYBR		Unkn		26.5079					8.38287	20.2625	24.4394	24.8387
	A12	SYBR		Unkn		24.4394					7.24423	24.8778	25.2329	24.7203
	B01	SYBR		Unkn		7.24423					7.06128	25.1224	25.4406	24.6501
	B02	SYBR		Unkn		7.06128					7.10487	25.4353	26.266	24.7673
	B03	SYBR		Unkn		7.10487					6.79032	25.501	24.1572	24.5294
	B04	SYBR		Unkn		6.79032					7.02223	25.5901	25.597	24.6983
	B05	SYBR		Unkn		24.8778					7.08136	25.852	24.6686	24.7529
	B06	SYBR		Unkn		25.1224					6.99736	25.8541	23.9914	24.5227
	B07	SYBR		Unkn		25.4353					7.19623	25.8691	23.5276	24.591
	B08	SYBR		Unkn		25.501					8.57013	25.5419	25.203	24.745
	B09	SYBR		Unkn		25.2329					8.43509	26.1134	24.8183	24.3984
	B10	SYBR		Unkn		25.4406					8.37832	25.1748	24.9017	24.6569
	B11	SYBR		Unkn		26.266					8.03129	24.9583	25.3517	23.9313
	B12	SYBR		Unkn		24.1572					7.91895	26.2003	24.4694	24.5149
	C01	SYBR		Unkn		7.02223					8.31339	25.314	17.2904	24.4642
	C02	SYBR		Unkn		7.08136					8.58045	25.6615	24.4919	24.2424
	C03	SYBR		Unkn		6.99736					7.86555	25.869	24.3706	24.3822
	C04	SYBR		Unkn		7.19623
	C05	SYBR		Unkn		25.5901
	C06	SYBR		Unkn		25.852
	C07	SYBR		Unkn		25.8541
	C08	SYBR		Unkn		25.8691
	C09	SYBR		Unkn		25.597
	C10	SYBR		Unkn		24.6686
	C11	SYBR		Unkn		23.9914
	C12	SYBR		Unkn		23.5276
	D01	SYBR		Unkn		8.57013
	D02	SYBR		Unkn		8.43509
	D03	SYBR		Unkn		8.37832
	D04	SYBR		Unkn		8.03129
	D05	SYBR		Unkn		25.5419
	D06	SYBR		Unkn		26.1134
	D07	SYBR		Unkn		25.1748
	D08	SYBR		Unkn		24.9583
	D09	SYBR		Unkn		25.203
	D10	SYBR		Unkn		24.8183
	D11	SYBR		Unkn		24.9017
	D12	SYBR		Unkn		25.3517
	E01	SYBR		Unkn		7.91895
	E02	SYBR		Unkn		8.31339
	E03	SYBR		Unkn		8.58045
	E04	SYBR		Unkn		7.86555
	E05	SYBR		Unkn		26.2003
	E06	SYBR		Unkn		25.314
	E07	SYBR		Unkn		25.6615
	E08	SYBR		Unkn		25.869
	E09	SYBR		Unkn		24.4694
	E10	SYBR		Unkn		17.2904
	E11	SYBR		Unkn		24.4919
	E12	SYBR		Unkn		24.3706
	F01	SYBR		Unkn		25.3752
	F02	SYBR		Unkn		25.0939
	F03	SYBR		Unkn		25.0849
	F04	SYBR		Unkn		24.8387
	F05	SYBR		Unkn		24.745
	F06	SYBR		Unkn		24.3984
	F07	SYBR		Unkn		24.6569
	F08	SYBR		Unkn		23.9313
	F09	SYBR		Unkn
	F10	SYBR		Unkn
	F11	SYBR		Unkn
	F12	SYBR		Unkn
	G01	SYBR		Unkn		24.7203
	G02	SYBR		Unkn		24.6501
	G03	SYBR		Unkn		24.7673
	G04	SYBR		Unkn		24.5294
	G05	SYBR		Unkn		24.5149
	G06	SYBR		Unkn		24.4642
	G07	SYBR		Unkn		24.2424
	G08	SYBR		Unkn		24.3822
	G09	SYBR		Unkn
	G10	SYBR		Unkn
	G11	SYBR		Unkn
	G12	SYBR		Unkn
	H01	SYBR		Unkn		24.6983
	H02	SYBR		Unkn		24.7529
	H03	SYBR		Unkn		24.5227
	H04	SYBR		Unkn		24.591
	H05	SYBR		Unkn
	H06	SYBR		Unkn
	H07	SYBR		Unkn
	H08	SYBR		Unkn
	H09	SYBR		Unkn
	H10	SYBR		Unkn
	H11	SYBR		Unkn
	H12	SYBR		Unkn

## Sheet: Run Information
File Name	PA20-2 admin_2021-12-30 19-06-18_BR001720.pcrd
Created By User	admin
Notes
ID
Run Started	12/30/2021 11:06:39 UTC
Run Ended	12/30/2021 12:35:14 UTC
Sample Vol	15
Lid Temp	105
Protocol File Name	15ul百乐程序.prcl
Plate Setup File Name	Quick Plate_96 wells_SYBR Only.pltd
Base Serial Number	BR001720
Optical Head Serial Number
CFX Manager Version	3.1.1517.0823.
