# Supplementary material for: Artemisinin derivative DHA27 enhances the antibacterial effect of aminoglycosides against Pseudomonas aeruginosa by inhibiting mRNA expression of aminoglycoside-modifying enzymes
Source: Front Pharmacol. 2022 Oct 24;13:970400. doi: 10.3389/fphar.2022.970400 (PMC9637796; doi:10.3389/fphar.2022.970400)
Supplement: Supplementary file 1 [file DataSheet3.ZIP › AMEs mRNA PCR/PA20-3 admin_2021-12-30 19-55-16_BR003621 - Quantification Summary.xlsx]

## Sheet: 测定结果
	Well	Fluor	Target	Content	Sample	Cq	SQ
	A01	SYBR		Unkn		7.08889
	A02	SYBR		Unkn		6.87003
	A03	SYBR		Unkn		7.03382
	A04	SYBR		Unkn		8.15875						16SrRNA	aac(6')-2	ant(2'')-1	aNT(3'')-1
	A05	SYBR		Unkn		19.7319						7.08889	19.7319	19.4945	20.9423
	A06	SYBR		Unkn		18.5263						6.87003	18.5263	19.3069	19.1498
	A07	SYBR		Unkn		18.7345						7.03382	18.7345	19.4245	19.2531
	A08	SYBR		Unkn		18.5183						8.15875	18.5183	20.0322	19.8625
	A09	SYBR		Unkn		19.4945						7.30102	19.8971	20.0041	19.6209
	A10	SYBR		Unkn		19.3069						7.21097	19.0324	19.3429	19.1037
	A11	SYBR		Unkn		19.4245						7.08105	19.038	19.8222	19.2882
	A12	SYBR		Unkn		20.0322						7.05862	18.7577	19.277	18.5121
	B01	SYBR		Unkn		7.30102						7.10563	19.5998	19.4342	18.8679
	B02	SYBR		Unkn		7.21097						7.06722	18.7778	19.105	19.4169
	B03	SYBR		Unkn		7.08105						6.78266	18.7417	19.0716	17.9086
	B04	SYBR		Unkn		7.05862						6.88445	19.1691	19.064	17.691
	B05	SYBR		Unkn		19.8971						8.79018	19.6393	18.8193	20.9182
	B06	SYBR		Unkn		19.0324						8.6323	19.1764	18.7458	19.443
	B07	SYBR		Unkn		19.038						8.39839	18.5599	18.9445	19.4273
	B08	SYBR		Unkn		18.7577						8.30967	18.3405	19.0065	18.7133
	B09	SYBR		Unkn		20.0041						8.13167	18.9482	18.7988	19.7761
	B10	SYBR		Unkn		19.3429						8.16441	18.4685	18.6126	18.1027
	B11	SYBR		Unkn		19.8222						8.5899	19.1504	18.3732	18.1589
	B12	SYBR		Unkn		19.277						7.95813	18.5049	18.1846	18.0879
	C01	SYBR		Unkn		7.10563
	C02	SYBR		Unkn		7.06722
	C03	SYBR		Unkn		6.78266
	C04	SYBR		Unkn		6.88445
	C05	SYBR		Unkn		19.5998
	C06	SYBR		Unkn		18.7778
	C07	SYBR		Unkn		18.7417
	C08	SYBR		Unkn		19.1691
	C09	SYBR		Unkn		19.4342
	C10	SYBR		Unkn		19.105
	C11	SYBR		Unkn		19.0716
	C12	SYBR		Unkn		19.064
	D01	SYBR		Unkn		8.79018
	D02	SYBR		Unkn		8.6323
	D03	SYBR		Unkn		8.39839
	D04	SYBR		Unkn		8.30967
	D05	SYBR		Unkn		19.6393
	D06	SYBR		Unkn		19.1764
	D07	SYBR		Unkn		18.5599
	D08	SYBR		Unkn		18.3405
	D09	SYBR		Unkn		18.8193
	D10	SYBR		Unkn		18.7458
	D11	SYBR		Unkn		18.9445
	D12	SYBR		Unkn		19.0065
	E01	SYBR		Unkn		8.13167
	E02	SYBR		Unkn		8.16441
	E03	SYBR		Unkn		8.5899
	E04	SYBR		Unkn		7.95813
	E05	SYBR		Unkn		18.9482
	E06	SYBR		Unkn		18.4685
	E07	SYBR		Unkn		19.1504
	E08	SYBR		Unkn		18.5049
	E09	SYBR		Unkn		18.7988
	E10	SYBR		Unkn		18.6126
	E11	SYBR		Unkn		18.3732
	E12	SYBR		Unkn		18.1846
	F01	SYBR		Unkn		20.9423
	F02	SYBR		Unkn		19.1498
	F03	SYBR		Unkn		19.2531
	F04	SYBR		Unkn		19.8625
	F05	SYBR		Unkn		20.9182
	F06	SYBR		Unkn		19.443
	F07	SYBR		Unkn		19.4273
	F08	SYBR		Unkn		18.7133
	F09	SYBR		Unkn
	F10	SYBR		Unkn
	F11	SYBR		Unkn
	F12	SYBR		Unkn
	G01	SYBR		Unkn		19.6209
	G02	SYBR		Unkn		19.1037
	G03	SYBR		Unkn		19.2882
	G04	SYBR		Unkn		18.5121
	G05	SYBR		Unkn		19.7761
	G06	SYBR		Unkn		18.1027
	G07	SYBR		Unkn		18.1589
	G08	SYBR		Unkn		18.0879
	G09	SYBR		Unkn
	G10	SYBR		Unkn
	G11	SYBR		Unkn
	G12	SYBR		Unkn
	H01	SYBR		Unkn		18.8679
	H02	SYBR		Unkn		19.4169
	H03	SYBR		Unkn		17.9086
	H04	SYBR		Unkn		17.691
	H05	SYBR		Unkn
	H06	SYBR		Unkn
	H07	SYBR		Unkn
	H08	SYBR		Unkn
	H09	SYBR		Unkn
	H10	SYBR		Unkn
	H11	SYBR		Unkn
	H12	SYBR		Unkn

## Sheet: Run Information
File Name	PA20-3 admin_2021-12-30 19-55-16_BR003621.pcrd
Created By User	admin
Notes
ID
Run Started	2021/12/30 19:55:33 UTC +08:00
Run Ended	2021/12/30 21:23:52 UTC +08:00
Sample Vol	15
Lid Temp	105
Protocol File Name	百乐程序-15ul.prcl
Plate Setup File Name	Quick Plate_96 wells_SYBR Only.pltd
Base Serial Number	BR003621
Optical Head Serial Number	788BR03772
CFX Manager Version	2.1.1022.0523.
