# Supplementary material for: Artemisinin derivative DHA27 enhances the antibacterial effect of aminoglycosides against Pseudomonas aeruginosa by inhibiting mRNA expression of aminoglycoside-modifying enzymes
Source: Front Pharmacol. 2022 Oct 24;13:970400. doi: 10.3389/fphar.2022.970400 (PMC9637796; doi:10.3389/fphar.2022.970400)
Supplement: Supplementary file 3 [file DataSheet2.ZIP]

Archive with 37 entries (36 files):
- 16SrRNA methylase mRNA PCR/
- 16SrRNA methylase mRNA PCR/PA01-armA-rmtA-rmtB-admin_2022-03-24 14-23-11_BR001720 -  Quantification Summary.xlsx
- 16SrRNA methylase mRNA PCR/PA01-rmtC-admin_2022-04-14 15-30-57_BR001720 -  Quantification Summary.xlsx
- 16SrRNA methylase mRNA PCR/PA01-rmtD-admin_2022-03-24 15-55-05_BR001720 -  Quantification Summary.xlsx
- 16SrRNA methylase mRNA PCR/PA02-armA-rmtA-rmtB-admin_2022-04-09 14-57-54_BR001720 -  Quantification Cq Results.xlsx
- 16SrRNA methylase mRNA PCR/PA02-rmtC-rmtD-admin_2022-04-14 16-07-34_BR001720 -  Quantification Summary.xlsx
- 16SrRNA methylase mRNA PCR/PA04-armA-rmtA-rmtB-admin_2022-03-25 14-00-57_BR001720 -  Quantification Summary.xlsx
- 16SrRNA methylase mRNA PCR/PA04-rmtC-admin_2022-04-14 15-30-57_BR001720 -  Quantification Cq Results.xlsx
- 16SrRNA methylase mRNA PCR/PA04-rmtD-admin_2022-03-26 14-12-10_BR001720 -  Quantification Summary.xlsx
- 16SrRNA methylase mRNA PCR/PA05-armA-rmtA-rmtB-admin_2022-03-23 14-28-36_BR001720 -  Quantification Summary.xlsx
- 16SrRNA methylase mRNA PCR/PA05-rmtC-admin_2022-04-15 14-14-54_BR001720 -  Quantification Summary.xlsx
- 16SrRNA methylase mRNA PCR/PA05-rmtD-admin_2022-03-23 16-07-34_BR001720 -  Quantification Summary.xlsx
- 16SrRNA methylase mRNA PCR/PA06-armA-rmtA-rmtB-admin_2022-03-17 15-27-51_BR001720 -  Quantification Summary.xlsx
- 16SrRNA methylase mRNA PCR/PA06-rmtD-admin_2022-03-17 16-14-03_BR003621 -  Quantification Summary.xlsx
- 16SrRNA methylase mRNA PCR/PA07-armA-rmtA-rmtB-admin_2022-03-21 14-47-21_BR001720 -  Quantification Summary.xlsx
- 16SrRNA methylase mRNA PCR/PA07-rmtC-admin_2022-04-15 17-29-58_BR001720 -  Quantification Cq Results.xlsx
- 16SrRNA methylase mRNA PCR/PA07-rmtD-admin_2022-03-21 16-25-33_BR001720 -  Quantification Summary.xlsx
- 16SrRNA methylase mRNA PCR/PA08-armA-rmtA-rmtB-admin_2022-03-16 16-25-34_BR001720 -  Quantification Summary.xlsx
- 16SrRNA methylase mRNA PCR/PA08-rmtC-admin_2022-04-15 19-58-40_BR001720 -  Quantification Summary.xlsx
- 16SrRNA methylase mRNA PCR/PA08-rmtD-admin_2022-03-16 16-34-07_BR003621 -  Quantification Summary.xlsx
- 16SrRNA methylase mRNA PCR/PA09-armA-rmtD-admin_2022-04-09 11-59-31_BR001720 -  Quantification Cq Results.xlsx
- 16SrRNA methylase mRNA PCR/PA09-rmtA-admin_2022-03-30 15-56-42_BR001720 -  Quantification Cq Results.xlsx
- 16SrRNA methylase mRNA PCR/PA09-rmtC-admin_2022-04-15 19-58-40_BR001720 -  Quantification Summary.xlsx
- 16SrRNA methylase mRNA PCR/PA13-armA-rmtB-1-admin_2022-03-15 15-25-58_BR001720 -  Quantification Summary.xlsx
- 16SrRNA methylase mRNA PCR/PA13-rmtA-rmtC-admin_2022-04-21 11-57-59_BR001720 -  Quantification Summary.xlsx
- 16SrRNA methylase mRNA PCR/PA13-rmtD-admin_2022-03-15 16-17-49_BR003621 -  Quantification Summary.xlsx
- 16SrRNA methylase mRNA PCR/PA16-armA-rmtA-rmtB-admin_2022-04-11 15-22-04_BR001720 -  Quantification Cq Results.xlsx
- 16SrRNA methylase mRNA PCR/PA16-rmtC-rmtD-admin_2022-04-20 16-54-10_BR001720 -  Quantification Summary.xlsx
- 16SrRNA methylase mRNA PCR/PA17-rmtC-admin_2022-04-08 19-24-36_BR003621 -  Quantification Summary.xlsx
- 16SrRNA methylase mRNA PCR/PA17-rmtD-admin_2022-03-14 17-16-52_BR001720 -  Quantification Summary.xlsx
- 16SrRNA methylase mRNA PCR/PA17armA-rmtA-rmtB-admin_2022-03-28 14-21-14_BR001720 -  Quantification Summary.xlsx
- 16SrRNA methylase mRNA PCR/PA19-armA-rmtB-admin_2022-04-16 12-33-40_BR001720 -  Quantification Summary.xlsx
- 16SrRNA methylase mRNA PCR/PA19-rmtA-admin_2022-04-16 20-21-50_BR001720 -  Quantification Summary.xlsx
- 16SrRNA methylase mRNA PCR/PA19-rmtD-admin_2022-04-16 14-26-58_BR001720 -  Quantification Cq Results.xlsx
- 16SrRNA methylase mRNA PCR/PA20-armA-admin_2022-04-11 11-35-46_BR001720 -  Quantification Cq Results.xlsx
- 16SrRNA methylase mRNA PCR/PA20-rmtA-admin_2022-04-12 11-51-50_BR001720 -  Quantification Summary.xlsx
- 16SrRNA methylase mRNA PCR/PA20-rmtC-rmtD-admin_2022-04-15 12-02-22_BR001720 -  Quantification Summary.xlsx
