# Supplementary material for: Artemisinin derivative DHA27 enhances the antibacterial effect of aminoglycosides against Pseudomonas aeruginosa by inhibiting mRNA expression of aminoglycoside-modifying enzymes
Source: Front Pharmacol. 2022 Oct 24;13:970400. doi: 10.3389/fphar.2022.970400 (PMC9637796; doi:10.3389/fphar.2022.970400)
Supplement: Supplementary file 3 [file DataSheet2.ZIP › 16SrRNA methylase mRNA PCR/PA01-armA-rmtA-rmtB-admin_2022-03-24 14-23-11_BR001720 - Quantification Summary.xlsx]

## Sheet: 测定结果
	Well	Fluor	Target	Content	Sample	Cq	SQ
	A01	SYBR		Unkn		6.74445
	A02	SYBR		Unkn		6.34854
	A03	SYBR		Unkn		5.05168
	A04	SYBR		Unkn		6.44521
	A05	SYBR		Unkn		29.7054
	A06	SYBR		Unkn		29.6415
	A07	SYBR		Unkn		29.6807
	A08	SYBR		Unkn		29.5111
	A09	SYBR		Unkn		23.4893
	A10	SYBR		Unkn		22.9312
	A11	SYBR		Unkn		23.3541
	A12	SYBR		Unkn		22.4303
	B01	SYBR		Unkn		6.63269
	B02	SYBR		Unkn		7.31155
	B03	SYBR		Unkn		7.13716
	B04	SYBR		Unkn		6.69049
	B05	SYBR		Unkn		29.7193
	B06	SYBR		Unkn		28.8403
	B07	SYBR		Unkn		29.3091
	B08	SYBR		Unkn		29.0693
	B09	SYBR		Unkn		23.5137
	B10	SYBR		Unkn		22.0586
	B11	SYBR		Unkn		23.5336
	B12	SYBR		Unkn		23.4594
	C01	SYBR		Unkn		6.27319
	C02	SYBR		Unkn		6.83438
	C03	SYBR		Unkn		6.78419
	C04	SYBR		Unkn		7.22173
	C05	SYBR		Unkn		29.4923
	C06	SYBR		Unkn		28.6779
	C07	SYBR		Unkn		29.1222
	C08	SYBR		Unkn		28.9536
	C09	SYBR		Unkn		23.4487
	C10	SYBR		Unkn		23.4685
	C11	SYBR		Unkn		21.102
	C12	SYBR		Unkn		23.2557
	D01	SYBR		Unkn		9.14262
	D02	SYBR		Unkn		9.47429
	D03	SYBR		Unkn		9.42865
	D04	SYBR		Unkn		9.99604
	D05	SYBR		Unkn		27.8846
	D06	SYBR		Unkn		27.8414
	D07	SYBR		Unkn		28.2922
	D08	SYBR		Unkn		28.4046
	D09	SYBR		Unkn		22.6884
	D10	SYBR		Unkn		23.223
	D11	SYBR		Unkn		23.2198
	D12	SYBR		Unkn		23.2663
	E01	SYBR		Unkn		9.08984
	E02	SYBR		Unkn		8.76076
	E03	SYBR		Unkn		9.27333
	E04	SYBR		Unkn		8.45704
	E05	SYBR		Unkn		28.3775
	E06	SYBR		Unkn		28.3878
	E07	SYBR		Unkn		28.5304
	E08	SYBR		Unkn		26.0525
	E09	SYBR		Unkn		23.2437
	E10	SYBR		Unkn		22.7864
	E11	SYBR		Unkn		22.5798
	E12	SYBR		Unkn		22.005
	F01	SYBR		Unkn		20.5662
	F02	SYBR		Unkn		20.7686
	F03	SYBR		Unkn		20.6754
	F04	SYBR		Unkn		21.1727
	F05	SYBR		Unkn		22.5466
	F06	SYBR		Unkn		21.9454
	F07	SYBR		Unkn		21.9095
	F08	SYBR		Unkn		21.5631
	F09	SYBR		Unkn
	F10	SYBR		Unkn
	F11	SYBR		Unkn
	F12	SYBR		Unkn
	G01	SYBR		Unkn		21.4542
	G02	SYBR		Unkn		21.3764
	G03	SYBR		Unkn		20.1562
	G04	SYBR		Unkn		20.1548
	G05	SYBR		Unkn		19.8576
	G06	SYBR		Unkn		19.8526
	G07	SYBR		Unkn		20.5456
	G08	SYBR		Unkn		20.8107
	G09	SYBR		Unkn
	G10	SYBR		Unkn
	G11	SYBR		Unkn
	G12	SYBR		Unkn
	H01	SYBR		Unkn		21.4477
	H02	SYBR		Unkn		21.1093
	H03	SYBR		Unkn		21.0133
	H04	SYBR		Unkn		21.133
	H05	SYBR		Unkn
	H06	SYBR		Unkn
	H07	SYBR		Unkn
	H08	SYBR		Unkn
	H09	SYBR		Unkn
	H10	SYBR		Unkn
	H11	SYBR		Unkn
	H12	SYBR		Unkn

## Sheet: Run Information
File Name	PA01-1admin_2022-03-24 14-23-11_BR001720.pcrd
Created By User	admin
Notes
ID
Run Started	2022/3/24 14:23:43 UTC +08:00
Run Ended	2022/3/24 15:52:13 UTC +08:00
Sample Vol	15
Lid Temp	105
Protocol File Name	百乐程序15ul - 副本.prcl
Plate Setup File Name	Quick Plate_96 wells_SYBR Only.pltd
Base Serial Number	BR001720
Optical Head Serial Number
CFX Manager Version	2.1.1022.0523.
