# Supplementary material for: Artemisinin derivative DHA27 enhances the antibacterial effect of aminoglycosides against Pseudomonas aeruginosa by inhibiting mRNA expression of aminoglycoside-modifying enzymes
Source: Front Pharmacol. 2022 Oct 24;13:970400. doi: 10.3389/fphar.2022.970400 (PMC9637796; doi:10.3389/fphar.2022.970400)
Supplement: Supplementary file 3 [file DataSheet2.ZIP › 16SrRNA methylase mRNA PCR/PA01-rmtC-admin_2022-04-14 15-30-57_BR001720 - Quantification Summary.xlsx]

## Sheet: 测定结果
	Well	Fluor	Target	Content	Sample	Cq	SQ
	A01	SYBR		Unkn		8.25647
	A02	SYBR		Unkn		8.61421
	A03	SYBR		Unkn		7.22333
	A04	SYBR		Unkn		7.7688
	A05	SYBR		Unkn		32.6694
	A06	SYBR		Unkn		33.1539
	A07	SYBR		Unkn		32.7016
	A08	SYBR		Unkn		33.9606
	A09	SYBR		Unkn		8.12733
	A10	SYBR		Unkn		7.73932
	A11	SYBR		Unkn		8.3242
	A12	SYBR		Unkn		8.43575
	B01	SYBR		Unkn		8.3504
	B02	SYBR		Unkn		9.00912
	B03	SYBR		Unkn		8.6647
	B04	SYBR		Unkn		8.15663
	B05	SYBR		Unkn		32.4336
	B06	SYBR		Unkn		32.5967
	B07	SYBR		Unkn		32.6641
	B08	SYBR		Unkn		32.8767
	B09	SYBR		Unkn		8.3053
	B10	SYBR		Unkn		8.11628
	B11	SYBR		Unkn		8.0188
	B12	SYBR		Unkn		8.37306
	C01	SYBR		Unkn		8.32526
	C02	SYBR		Unkn		8.69096
	C03	SYBR		Unkn		8.20396
	C04	SYBR		Unkn		9.02298
	C05	SYBR		Unkn		32.6373
	C06	SYBR		Unkn		33.0531
	C07	SYBR		Unkn		32.3716
	C08	SYBR		Unkn		32.0988
	C09	SYBR		Unkn		8.07932
	C10	SYBR		Unkn		7.82441
	C11	SYBR		Unkn		7.86436
	C12	SYBR		Unkn		8.24949
	D01	SYBR		Unkn		10.5556
	D02	SYBR		Unkn		10.7101
	D03	SYBR		Unkn		10.5708
	D04	SYBR		Unkn		11.4097
	D05	SYBR		Unkn		34.122
	D06	SYBR		Unkn		33.2676
	D07	SYBR		Unkn		34.1371
	D08	SYBR		Unkn		33.3445
	D09	SYBR		Unkn		8.68571
	D10	SYBR		Unkn		8.28335
	D11	SYBR		Unkn		8.67737
	D12	SYBR		Unkn		8.5254
	E01	SYBR		Unkn		10.3168
	E02	SYBR		Unkn		10.0086
	E03	SYBR		Unkn		10.6457
	E04	SYBR		Unkn		9.84848
	E05	SYBR		Unkn		32.5905
	E06	SYBR		Unkn		32.3304
	E07	SYBR		Unkn		33.4598
	E08	SYBR		Unkn		32.6759
	E09	SYBR		Unkn		8.62406
	E10	SYBR		Unkn		8.90201
	E11	SYBR		Unkn		8.83301
	E12	SYBR		Unkn		8.84004
	F01	SYBR		Unkn		33.7166
	F02	SYBR		Unkn		32.5852
	F03	SYBR		Unkn		33.5307
	F04	SYBR		Unkn		33.7861
	F05	SYBR		Unkn		35.8241
	F06	SYBR		Unkn		34.8883
	F07	SYBR		Unkn		33.5829
	F08	SYBR		Unkn		34.3731
	F09	SYBR		Unkn
	F10	SYBR		Unkn
	F11	SYBR		Unkn
	F12	SYBR		Unkn
	G01	SYBR		Unkn		32.5551
	G02	SYBR		Unkn		34.0407
	G03	SYBR		Unkn		33.6806
	G04	SYBR		Unkn		32.6065
	G05	SYBR		Unkn		34.0665
	G06	SYBR		Unkn		35.5596
	G07	SYBR		Unkn		34.6835
	G08	SYBR		Unkn		34.9248
	G09	SYBR		Unkn
	G10	SYBR		Unkn
	G11	SYBR		Unkn
	G12	SYBR		Unkn
	H01	SYBR		Unkn		32.3962
	H02	SYBR		Unkn		33.8319
	H03	SYBR		Unkn		33.5226
	H04	SYBR		Unkn		33.5754
	H05	SYBR		Unkn
	H06	SYBR		Unkn
	H07	SYBR		Unkn
	H08	SYBR		Unkn
	H09	SYBR		Unkn
	H10	SYBR		Unkn
	H11	SYBR		Unkn
	H12	SYBR		Unkn

## Sheet: Run Information
File Name	PA01-rmtC-PA04-rmtCadmin_2022-04-14 15-30-57_BR001720.pcrd
Created By User	admin
Notes
ID
Run Started	2022/4/14 15:31:38 UTC +08:00
Run Ended	2022/4/14 16:59:52 UTC +08:00
Sample Vol	15
Lid Temp	105
Protocol File Name	百乐程序15ul - 副本.prcl
Plate Setup File Name	Quick Plate_96 wells_SYBR Only.pltd
Base Serial Number	BR001720
Optical Head Serial Number
CFX Manager Version	2.1.1022.0523.
