# Supplementary material for: Artemisinin derivative DHA27 enhances the antibacterial effect of aminoglycosides against Pseudomonas aeruginosa by inhibiting mRNA expression of aminoglycoside-modifying enzymes
Source: Front Pharmacol. 2022 Oct 24;13:970400. doi: 10.3389/fphar.2022.970400 (PMC9637796; doi:10.3389/fphar.2022.970400)
Supplement: Supplementary file 3 [file DataSheet2.ZIP › 16SrRNA methylase mRNA PCR/PA01-rmtD-admin_2022-03-24 15-55-05_BR001720 - Quantification Summary.xlsx]

## Sheet: 测定结果
	Well	Fluor	Target	Content	Sample	Cq	SQ
	A01	SYBR		Unkn		6.11678
	A02	SYBR		Unkn		6.64437
	A03	SYBR		Unkn		4.52599
	A04	SYBR		Unkn		6.08089
	A05	SYBR		Unkn		39.0766
	A06	SYBR		Unkn
	A07	SYBR		Unkn
	A08	SYBR		Unkn
	A09	SYBR		Unkn		29.3275
	A10	SYBR		Unkn		28.8137
	A11	SYBR		Unkn		28.0796
	A12	SYBR		Unkn		28.1837
	B01	SYBR		Unkn		5.4028
	B02	SYBR		Unkn		6.85226
	B03	SYBR		Unkn		6.74684
	B04	SYBR		Unkn		6.24276
	B05	SYBR		Unkn
	B06	SYBR		Unkn
	B07	SYBR		Unkn		39.8944
	B08	SYBR		Unkn		39.6495
	B09	SYBR		Unkn		30.0405
	B10	SYBR		Unkn		29.0648
	B11	SYBR		Unkn		28.5283
	B12	SYBR		Unkn		28.3745
	C01	SYBR		Unkn		6.10681
	C02	SYBR		Unkn		6.67091
	C03	SYBR		Unkn		6.31701
	C04	SYBR		Unkn		7.00679
	C05	SYBR		Unkn
	C06	SYBR		Unkn
	C07	SYBR		Unkn
	C08	SYBR		Unkn
	C09	SYBR		Unkn		29.904
	C10	SYBR		Unkn		29.3214
	C11	SYBR		Unkn		27.5594
	C12	SYBR		Unkn		27.5449
	D01	SYBR		Unkn		8.68287
	D02	SYBR		Unkn		9.10704
	D03	SYBR		Unkn		8.96792
	D04	SYBR		Unkn		9.51392
	D05	SYBR		Unkn
	D06	SYBR		Unkn
	D07	SYBR		Unkn
	D08	SYBR		Unkn
	D09	SYBR		Unkn		28.0814
	D10	SYBR		Unkn		28.1759
	D11	SYBR		Unkn		28.4414
	D12	SYBR		Unkn		28.4748
	E01	SYBR		Unkn		8.53778
	E02	SYBR		Unkn		8.13732
	E03	SYBR		Unkn		8.55849
	E04	SYBR		Unkn		7.90026
	E05	SYBR		Unkn
	E06	SYBR		Unkn
	E07	SYBR		Unkn		38.3651
	E08	SYBR		Unkn
	E09	SYBR		Unkn		29.3809
	E10	SYBR		Unkn		28.6822
	E11	SYBR		Unkn		28.9118
	E12	SYBR		Unkn		28.0269
	F01	SYBR		Unkn
	F02	SYBR		Unkn
	F03	SYBR		Unkn
	F04	SYBR		Unkn
	F05	SYBR		Unkn
	F06	SYBR		Unkn
	F07	SYBR		Unkn
	F08	SYBR		Unkn
	F09	SYBR		Unkn
	F10	SYBR		Unkn
	F11	SYBR		Unkn
	F12	SYBR		Unkn
	G01	SYBR		Unkn
	G02	SYBR		Unkn
	G03	SYBR		Unkn
	G04	SYBR		Unkn
	G05	SYBR		Unkn
	G06	SYBR		Unkn
	G07	SYBR		Unkn
	G08	SYBR		Unkn
	G09	SYBR		Unkn
	G10	SYBR		Unkn
	G11	SYBR		Unkn
	G12	SYBR		Unkn
	H01	SYBR		Unkn
	H02	SYBR		Unkn
	H03	SYBR		Unkn
	H04	SYBR		Unkn
	H05	SYBR		Unkn
	H06	SYBR		Unkn
	H07	SYBR		Unkn
	H08	SYBR		Unkn
	H09	SYBR		Unkn
	H10	SYBR		Unkn
	H11	SYBR		Unkn
	H12	SYBR		Unkn

## Sheet: Run Information
File Name	PA01-2admin_2022-03-24 15-55-05_BR001720.pcrd
Created By User	admin
Notes
ID
Run Started	2022/3/24 15:55:36 UTC +08:00
Run Ended	2022/3/24 17:22:09 UTC +08:00
Sample Vol	15
Lid Temp	105
Protocol File Name	百乐程序15ul - 副本.prcl
Plate Setup File Name	Quick Plate_96 wells_SYBR Only.pltd
Base Serial Number	BR001720
Optical Head Serial Number
CFX Manager Version	2.1.1022.0523.
