# Supplementary material for: Artemisinin derivative DHA27 enhances the antibacterial effect of aminoglycosides against Pseudomonas aeruginosa by inhibiting mRNA expression of aminoglycoside-modifying enzymes
Source: Front Pharmacol. 2022 Oct 24;13:970400. doi: 10.3389/fphar.2022.970400 (PMC9637796; doi:10.3389/fphar.2022.970400)
Supplement: Supplementary file 3 [file DataSheet2.ZIP › 16SrRNA methylase mRNA PCR/PA02-armA-rmtA-rmtB-admin_2022-04-09 14-57-54_BR001720 - Quantification Cq Results.xlsx]

## Sheet: 测定结果
	Well	Fluor	Target	Content	Sample	Biological Set Name	Cq	Cq Mean	Cq Std. Dev	Starting Quantity (SQ)	Log Starting Quantity	SQ Mean	SQ Std. Dev	Set Point	Well Note
	A01	SYBR		Unkn			8.01751	8.01751	0				0	60
	A02	SYBR		Unkn			7.88832	7.88832	0				0	60
	A03	SYBR		Unkn			7.56617	7.56617	0				0	60
	A04	SYBR		Unkn			8.07917	8.07917	0				0	60
	A05	SYBR		Unkn			30.0494	30.0494	0				0	60
	A06	SYBR		Unkn			30.5391	30.5391	0				0	60
	A07	SYBR		Unkn			30.6348	30.6348	0				0	60
	A08	SYBR		Unkn			30.6963	30.6963	0				0	60
	A09	SYBR		Unkn			23.7192	23.7192	0				0	60
	A10	SYBR		Unkn			23.8745	23.8745	0				0	60
	A11	SYBR		Unkn			23.8955	23.8955	0				0	60
	A12	SYBR		Unkn			24.0127	24.0127	0				0	60
	B01	SYBR		Unkn			7.36102	7.36102	0				0	60
	B02	SYBR		Unkn			7.39338	7.39338	0				0	60
	B03	SYBR		Unkn			7.28202	7.28202	0				0	60
	B04	SYBR		Unkn			7.54824	7.54824	0				0	60
	B05	SYBR		Unkn			29.8772	29.8772	0				0	60
	B06	SYBR		Unkn			29.8692	29.8692	0				0	60
	B07	SYBR		Unkn			29.9985	29.9985	0				0	60
	B08	SYBR		Unkn			30.867	30.867	0				0	60
	B09	SYBR		Unkn			23.9198	23.9198	0				0	60
	B10	SYBR		Unkn			23.5277	23.5277	0				0	60
	B11	SYBR		Unkn			23.9522	23.9522	0				0	60
	B12	SYBR		Unkn			24.0598	24.0598	0				0	60
	C01	SYBR		Unkn			7.28442	7.28442	0				0	60
	C02	SYBR		Unkn			7.16402	7.16402	0				0	60
	C03	SYBR		Unkn			7.23564	7.23564	0				0	60
	C04	SYBR		Unkn			6.92962	6.92962	0				0	60
	C05	SYBR		Unkn			30.1548	30.1548	0				0	60
	C06	SYBR		Unkn			30.2276	30.2276	0				0	60
	C07	SYBR		Unkn			30.325	30.325	0				0	60
	C08	SYBR		Unkn			30.0469	30.0469	0				0	60
	C09	SYBR		Unkn			23.2993	23.2993	0				0	60
	C10	SYBR		Unkn			23.6622	23.6622	0				0	60
	C11	SYBR		Unkn			23.9393	23.9393	0				0	60
	C12	SYBR		Unkn			24.0033	24.0033	0				0	60
	D01	SYBR		Unkn			7.01625	7.01625	0				0	60
	D02	SYBR		Unkn			6.61095	6.61095	0				0	60
	D03	SYBR		Unkn			6.68295	6.68295	0				0	60
	D04	SYBR		Unkn			6.60658	6.60658	0				0	60
	D05	SYBR		Unkn			29.5689	29.5689	0				0	60
	D06	SYBR		Unkn			29.9435	29.9435	0				0	60
	D07	SYBR		Unkn			29.4428	29.4428	0				0	60
	D08	SYBR		Unkn			30.2389	30.2389	0				0	60
	D09	SYBR		Unkn			23.4638	23.4638	0				0	60
	D10	SYBR		Unkn			23.5859	23.5859	0				0	60
	D11	SYBR		Unkn			23.391	23.391	0				0	60
	D12	SYBR		Unkn			23.6263	23.6263	0				0	60
	E01	SYBR		Unkn			7.55506	7.55506	0				0	60
	E02	SYBR		Unkn			7.40838	7.40838	0				0	60
	E03	SYBR		Unkn			7.58556	7.58556	0				0	60
	E04	SYBR		Unkn			7.50539	7.50539	0				0	60
	E05	SYBR		Unkn			29.769	29.769	0				0	60
	E06	SYBR		Unkn			29.7889	29.7889	0				0	60
	E07	SYBR		Unkn			29.7775	29.7775	0				0	60
	E08	SYBR		Unkn			28.5198	28.5198	0				0	60
	E09	SYBR		Unkn			23.6603	23.6603	0				0	60
	E10	SYBR		Unkn			23.5449	23.5449	0				0	60
	E11	SYBR		Unkn			24.0258	24.0258	0				0	60
	E12	SYBR		Unkn			23.5315	23.5315	0				0	60
	F01	SYBR		Unkn			36.5411	36.5411	0				0	60
	F02	SYBR		Unkn			36.1345	36.1345	0				0	60
	F03	SYBR		Unkn				0	0			0	0	60
	F04	SYBR		Unkn			37.9087	37.9087	0				0	60
	F05	SYBR		Unkn			36.3395	36.3395	0				0	60
	F06	SYBR		Unkn			36.4899	36.4899	0				0	60
	F07	SYBR		Unkn			35.0246	35.0246	0				0	60
	F08	SYBR		Unkn			38.529	38.529	0				0	60
	F09	SYBR		Unkn				0	0			0	0	60
	F10	SYBR		Unkn				0	0			0	0	60
	F11	SYBR		Unkn				0	0			0	0	60
	F12	SYBR		Unkn				0	0			0	0	60
	G01	SYBR		Unkn			36.3063	36.3063	0				0	60
	G02	SYBR		Unkn			36.0811	36.0811	0				0	60
	G03	SYBR		Unkn				0	0			0	0	60
	G04	SYBR		Unkn			35.7311	35.7311	0				0	60
	G05	SYBR		Unkn			35.5503	35.5503	0				0	60
	G06	SYBR		Unkn			37.5617	37.5617	0				0	60
	G07	SYBR		Unkn			37.2144	37.2144	0				0	60
	G08	SYBR		Unkn			35.6802	35.6802	0				0	60
	G09	SYBR		Unkn				0	0			0	0	60
	G10	SYBR		Unkn				0	0			0	0	60
	G11	SYBR		Unkn				0	0			0	0	60
	G12	SYBR		Unkn				0	0			0	0	60
	H01	SYBR		Unkn			37.7905	37.7905	0				0	60
	H02	SYBR		Unkn			37.5568	37.5568	0				0	60
	H03	SYBR		Unkn			35.4825	35.4825	0				0	60
	H04	SYBR		Unkn				0	0			0	0	60
	H05	SYBR		Unkn				0	0			0	0	60
	H06	SYBR		Unkn				0	0			0	0	60
	H07	SYBR		Unkn				0	0			0	0	60
	H08	SYBR		Unkn				0	0			0	0	60
	H09	SYBR		Unkn				0	0			0	0	60
	H10	SYBR		Unkn				0	0			0	0	60
	H11	SYBR		Unkn				0	0			0	0	60
	H12	SYBR		Unkn				0	0			0	0	60

## Sheet: Run Information
File Name	PA02-1admin_2022-04-09 14-57-54_BR001720.pcrd
Created By User	admin
Notes
ID
Run Started	2022/4/9 14:58:14 UTC +08:00
Run Ended	2022/4/9 16:26:10 UTC +08:00
Sample Vol	15
Lid Temp	105
Protocol File Name	百乐程序15ul - 副本.prcl
Plate Setup File Name	Quick Plate_96 wells_SYBR Only.pltd
Base Serial Number	BR001720
Optical Head Serial Number
CFX Manager Version	2.1.1022.0523.
