# Supplementary material for: Artemisinin derivative DHA27 enhances the antibacterial effect of aminoglycosides against Pseudomonas aeruginosa by inhibiting mRNA expression of aminoglycoside-modifying enzymes
Source: Front Pharmacol. 2022 Oct 24;13:970400. doi: 10.3389/fphar.2022.970400 (PMC9637796; doi:10.3389/fphar.2022.970400)
Supplement: Supplementary file 3 [file DataSheet2.ZIP › 16SrRNA methylase mRNA PCR/PA02-rmtC-rmtD-admin_2022-04-14 16-07-34_BR001720 - Quantification Summary.xlsx]

## Sheet: 测定结果
	Well	Fluor	Target	Content	Sample	Cq	SQ
	A01	SYBR		Unkn		8.26342
	A02	SYBR		Unkn		8.13239
	A03	SYBR		Unkn		7.75282
	A04	SYBR		Unkn		7.94657
	A05	SYBR		Unkn		33.0339
	A06	SYBR		Unkn		32.3663
	A07	SYBR		Unkn		32.2985
	A08	SYBR		Unkn		32.2416
	A09	SYBR		Unkn		28.0012
	A10	SYBR		Unkn		28.6111
	A11	SYBR		Unkn		27.2745
	A12	SYBR		Unkn		28.3472
	B01	SYBR		Unkn		7.67151
	B02	SYBR		Unkn		7.54437
	B03	SYBR		Unkn		7.46391
	B04	SYBR		Unkn		7.53969
	B05	SYBR		Unkn		31.3038
	B06	SYBR		Unkn		32.1824
	B07	SYBR		Unkn		32.0073
	B08	SYBR		Unkn		32.0903
	B09	SYBR		Unkn		27.3351
	B10	SYBR		Unkn		27.4237
	B11	SYBR		Unkn		28.8302
	B12	SYBR		Unkn		28.3365
	C01	SYBR		Unkn		7.38658
	C02	SYBR		Unkn		7.35934
	C03	SYBR		Unkn		7.20107
	C04	SYBR		Unkn		7.20865
	C05	SYBR		Unkn		31.8763
	C06	SYBR		Unkn		32.0563
	C07	SYBR		Unkn		31.6741
	C08	SYBR		Unkn		31.7516
	C09	SYBR		Unkn		28.2458
	C10	SYBR		Unkn		27.8453
	C11	SYBR		Unkn		28.7021
	C12	SYBR		Unkn		28.508
	D01	SYBR		Unkn		7.21238
	D02	SYBR		Unkn		6.90615
	D03	SYBR		Unkn		6.92437
	D04	SYBR		Unkn		6.83899
	D05	SYBR		Unkn		34.1374
	D06	SYBR		Unkn		33.4944
	D07	SYBR		Unkn		33.5659
	D08	SYBR		Unkn		34.2935
	D09	SYBR		Unkn		28.2224
	D10	SYBR		Unkn		27.9028
	D11	SYBR		Unkn		28.108
	D12	SYBR		Unkn		28.0789
	E01	SYBR		Unkn		7.63882
	E02	SYBR		Unkn		7.45595
	E03	SYBR		Unkn		7.52709
	E04	SYBR		Unkn		7.4874
	E05	SYBR		Unkn		33.0395
	E06	SYBR		Unkn		33.2544
	E07	SYBR		Unkn		33.3443
	E08	SYBR		Unkn		33.2053
	E09	SYBR		Unkn		28.2238
	E10	SYBR		Unkn		27.8677
	E11	SYBR		Unkn		28.1767
	E12	SYBR		Unkn		28.2077
	F01	SYBR		Unkn
	F02	SYBR		Unkn
	F03	SYBR		Unkn
	F04	SYBR		Unkn
	F05	SYBR		Unkn
	F06	SYBR		Unkn
	F07	SYBR		Unkn
	F08	SYBR		Unkn
	F09	SYBR		Unkn
	F10	SYBR		Unkn
	F11	SYBR		Unkn
	F12	SYBR		Unkn
	G01	SYBR		Unkn
	G02	SYBR		Unkn
	G03	SYBR		Unkn
	G04	SYBR		Unkn
	G05	SYBR		Unkn
	G06	SYBR		Unkn
	G07	SYBR		Unkn
	G08	SYBR		Unkn
	G09	SYBR		Unkn
	G10	SYBR		Unkn
	G11	SYBR		Unkn
	G12	SYBR		Unkn
	H01	SYBR		Unkn
	H02	SYBR		Unkn
	H03	SYBR		Unkn
	H04	SYBR		Unkn
	H05	SYBR		Unkn
	H06	SYBR		Unkn
	H07	SYBR		Unkn
	H08	SYBR		Unkn
	H09	SYBR		Unkn
	H10	SYBR		Unkn
	H11	SYBR		Unkn
	H12	SYBR		Unkn

## Sheet: Run Information
File Name	PA02-2admin_2022-03-23 16-07-34_BR001720.pcrd
Created By User	admin
Notes
ID
Run Started	2022/4/14 11:47:30 UTC +08:00
Run Ended	2022/4/14 13:15:45 UTC +08:00
Sample Vol	15
Lid Temp	105
Protocol File Name	百乐程序15ul - 副本.prcl
Plate Setup File Name	Quick Plate_96 wells_SYBR Only.pltd
Base Serial Number	BR001720
Optical Head Serial Number
CFX Manager Version	2.1.1022.0523.
