# Supplementary material for: Artemisinin derivative DHA27 enhances the antibacterial effect of aminoglycosides against Pseudomonas aeruginosa by inhibiting mRNA expression of aminoglycoside-modifying enzymes
Source: Front Pharmacol. 2022 Oct 24;13:970400. doi: 10.3389/fphar.2022.970400 (PMC9637796; doi:10.3389/fphar.2022.970400)
Supplement: Supplementary file 3 [file DataSheet2.ZIP › 16SrRNA methylase mRNA PCR/PA04-armA-rmtA-rmtB-admin_2022-03-25 14-00-57_BR001720 - Quantification Summary.xlsx]

## Sheet: 测定结果
	Well	Fluor	Target	Content	Sample	Cq	SQ
	A01	SYBR		Unkn		6.60981
	A02	SYBR		Unkn		5.73619
	A03	SYBR		Unkn		5.9053
	A04	SYBR		Unkn		5.65135
	A05	SYBR		Unkn		25.9596
	A06	SYBR		Unkn		25.8282
	A07	SYBR		Unkn		25.5992
	A08	SYBR		Unkn		25.864
	A09	SYBR		Unkn		21.368
	A10	SYBR		Unkn		21.3499
	A11	SYBR		Unkn		21.3571
	A12	SYBR		Unkn		21.4737
	B01	SYBR		Unkn		6.3219
	B02	SYBR		Unkn		6.30108
	B03	SYBR		Unkn		5.53567
	B04	SYBR		Unkn		5.79346
	B05	SYBR		Unkn		25.6053
	B06	SYBR		Unkn		25.8498
	B07	SYBR		Unkn		26.2907
	B08	SYBR		Unkn		25.5786
	B09	SYBR		Unkn		21.2201
	B10	SYBR		Unkn		21.42
	B11	SYBR		Unkn		21.3359
	B12	SYBR		Unkn		21.3454
	C01	SYBR		Unkn		5.877
	C02	SYBR		Unkn		6.23867
	C03	SYBR		Unkn		5.70709
	C04	SYBR		Unkn		5.88855
	C05	SYBR		Unkn		25.6216
	C06	SYBR		Unkn		28.7677
	C07	SYBR		Unkn		25.5729
	C08	SYBR		Unkn		26.133
	C09	SYBR		Unkn		21.3325
	C10	SYBR		Unkn		21.3579
	C11	SYBR		Unkn		21.2754
	C12	SYBR		Unkn		21.0195
	D01	SYBR		Unkn		7.03099
	D02	SYBR		Unkn		6.71986
	D03	SYBR		Unkn		6.77797
	D04	SYBR		Unkn		6.53264
	D05	SYBR		Unkn		25.3828
	D06	SYBR		Unkn		25.2767
	D07	SYBR		Unkn		25.5634
	D08	SYBR		Unkn		25.3908
	D09	SYBR		Unkn		21.0841
	D10	SYBR		Unkn		21.0326
	D11	SYBR		Unkn		21.0893
	D12	SYBR		Unkn		21.2856
	E01	SYBR		Unkn		6.961
	E02	SYBR		Unkn		7.31702
	E03	SYBR		Unkn		7.2268
	E04	SYBR		Unkn		6.86225
	E05	SYBR		Unkn		25.491
	E06	SYBR		Unkn		25.1941
	E07	SYBR		Unkn		25.4944
	E08	SYBR		Unkn		26.4672
	E09	SYBR		Unkn		21.058
	E10	SYBR		Unkn		21.0055
	E11	SYBR		Unkn		21.105
	E12	SYBR		Unkn		21.4805
	F01	SYBR		Unkn		33.7298
	F02	SYBR		Unkn		33.9458
	F03	SYBR		Unkn		35.2066
	F04	SYBR		Unkn		34.0663
	F05	SYBR		Unkn		33.4141
	F06	SYBR		Unkn		33.2872
	F07	SYBR		Unkn		33.4936
	F08	SYBR		Unkn		34.1936
	F09	SYBR		Unkn
	F10	SYBR		Unkn
	F11	SYBR		Unkn
	F12	SYBR		Unkn
	G01	SYBR		Unkn		34.9683
	G02	SYBR		Unkn		34.9449
	G03	SYBR		Unkn		33.8669
	G04	SYBR		Unkn		34.6271
	G05	SYBR		Unkn		33.4737
	G06	SYBR		Unkn		34.8826
	G07	SYBR		Unkn		33.829
	G08	SYBR		Unkn		32.2852
	G09	SYBR		Unkn
	G10	SYBR		Unkn
	G11	SYBR		Unkn
	G12	SYBR		Unkn
	H01	SYBR		Unkn		33.841
	H02	SYBR		Unkn		35.0221
	H03	SYBR		Unkn		34.5317
	H04	SYBR		Unkn		33.9348
	H05	SYBR		Unkn
	H06	SYBR		Unkn
	H07	SYBR		Unkn
	H08	SYBR		Unkn
	H09	SYBR		Unkn
	H10	SYBR		Unkn
	H11	SYBR		Unkn
	H12	SYBR		Unkn

## Sheet: Run Information
File Name	PA04-1admin_2022-03-25 14-00-57_BR001720.pcrd
Created By User	admin
Notes
ID
Run Started	2022/3/25 14:01:26 UTC +08:00
Run Ended	2022/3/25 15:29:52 UTC +08:00
Sample Vol	15
Lid Temp	105
Protocol File Name	百乐程序15ul - 副本.prcl
Plate Setup File Name	Quick Plate_96 wells_SYBR Only.pltd
Base Serial Number	BR001720
Optical Head Serial Number
CFX Manager Version	2.1.1022.0523.
