# Supplementary material for: Artemisinin derivative DHA27 enhances the antibacterial effect of aminoglycosides against Pseudomonas aeruginosa by inhibiting mRNA expression of aminoglycoside-modifying enzymes
Source: Front Pharmacol. 2022 Oct 24;13:970400. doi: 10.3389/fphar.2022.970400 (PMC9637796; doi:10.3389/fphar.2022.970400)
Supplement: Supplementary file 3 [file DataSheet2.ZIP › 16SrRNA methylase mRNA PCR/PA04-rmtC-admin_2022-04-14 15-30-57_BR001720 - Quantification Cq Results.xlsx]

## Sheet: 测定结果
	Well	Fluor	Target	Content	Sample	Biological Set Name	Cq	Cq Mean	Cq Std. Dev	Starting Quantity (SQ)	Log Starting Quantity	SQ Mean	SQ Std. Dev	Set Point	Well Note
	A01	SYBR		Unkn			8.25647	8.25647	0				0	60
	A02	SYBR		Unkn			8.61421	8.61421	0				0	60
	A03	SYBR		Unkn			7.22333	7.22333	0				0	60
	A04	SYBR		Unkn			7.7688	7.7688	0				0	60
	A05	SYBR		Unkn			32.6694	32.6694	0				0	60
	A06	SYBR		Unkn			33.1539	33.1539	0				0	60
	A07	SYBR		Unkn			32.7016	32.7016	0				0	60
	A08	SYBR		Unkn			33.9606	33.9606	0				0	60
	A09	SYBR		Unkn			8.12733	8.12733	0				0	60
	A10	SYBR		Unkn			7.73932	7.73932	0				0	60
	A11	SYBR		Unkn			8.3242	8.3242	0				0	60
	A12	SYBR		Unkn			8.43575	8.43575	0				0	60
	B01	SYBR		Unkn			8.3504	8.3504	0				0	60
	B02	SYBR		Unkn			9.00912	9.00912	0				0	60
	B03	SYBR		Unkn			8.6647	8.6647	0				0	60
	B04	SYBR		Unkn			8.15663	8.15663	0				0	60
	B05	SYBR		Unkn			32.4336	32.4336	0				0	60
	B06	SYBR		Unkn			32.5967	32.5967	0				0	60
	B07	SYBR		Unkn			32.6641	32.6641	0				0	60
	B08	SYBR		Unkn			32.8767	32.8767	0				0	60
	B09	SYBR		Unkn			8.3053	8.3053	0				0	60
	B10	SYBR		Unkn			8.11628	8.11628	0				0	60
	B11	SYBR		Unkn			8.0188	8.0188	0				0	60
	B12	SYBR		Unkn			8.37306	8.37306	0				0	60
	C01	SYBR		Unkn			8.32526	8.32526	0				0	60
	C02	SYBR		Unkn			8.69096	8.69096	0				0	60
	C03	SYBR		Unkn			8.20396	8.20396	0				0	60
	C04	SYBR		Unkn			9.02298	9.02298	0				0	60
	C05	SYBR		Unkn			32.6373	32.6373	0				0	60
	C06	SYBR		Unkn			33.0531	33.0531	0				0	60
	C07	SYBR		Unkn			32.3716	32.3716	0				0	60
	C08	SYBR		Unkn			32.0988	32.0988	0				0	60
	C09	SYBR		Unkn			8.07932	8.07932	0				0	60
	C10	SYBR		Unkn			7.82441	7.82441	0				0	60
	C11	SYBR		Unkn			7.86436	7.86436	0				0	60
	C12	SYBR		Unkn			8.24949	8.24949	0				0	60
	D01	SYBR		Unkn			10.5556	10.5556	0				0	60
	D02	SYBR		Unkn			10.7101	10.7101	0				0	60
	D03	SYBR		Unkn			10.5708	10.5708	0				0	60
	D04	SYBR		Unkn			11.4097	11.4097	0				0	60
	D05	SYBR		Unkn			34.122	34.122	0				0	60
	D06	SYBR		Unkn			33.2676	33.2676	0				0	60
	D07	SYBR		Unkn			34.1371	34.1371	0				0	60
	D08	SYBR		Unkn			33.3445	33.3445	0				0	60
	D09	SYBR		Unkn			8.68571	8.68571	0				0	60
	D10	SYBR		Unkn			8.28335	8.28335	0				0	60
	D11	SYBR		Unkn			8.67737	8.67737	0				0	60
	D12	SYBR		Unkn			8.5254	8.5254	0				0	60
	E01	SYBR		Unkn			10.3168	10.3168	0				0	60
	E02	SYBR		Unkn			10.0086	10.0086	0				0	60
	E03	SYBR		Unkn			10.6457	10.6457	0				0	60
	E04	SYBR		Unkn			9.84848	9.84848	0				0	60
	E05	SYBR		Unkn			32.5905	32.5905	0				0	60
	E06	SYBR		Unkn			32.3304	32.3304	0				0	60
	E07	SYBR		Unkn			33.4598	33.4598	0				0	60
	E08	SYBR		Unkn			32.6759	32.6759	0				0	60
	E09	SYBR		Unkn			8.62406	8.62406	0				0	60
	E10	SYBR		Unkn			8.90201	8.90201	0				0	60
	E11	SYBR		Unkn			8.83301	8.83301	0				0	60
	E12	SYBR		Unkn			8.84004	8.84004	0				0	60
	F01	SYBR		Unkn			33.7166	33.7166	0				0	60
	F02	SYBR		Unkn			32.5852	32.5852	0				0	60
	F03	SYBR		Unkn			33.5307	33.5307	0				0	60
	F04	SYBR		Unkn			33.7861	33.7861	0				0	60
	F05	SYBR		Unkn			35.8241	35.8241	0				0	60
	F06	SYBR		Unkn			34.8883	34.8883	0				0	60
	F07	SYBR		Unkn			33.5829	33.5829	0				0	60
	F08	SYBR		Unkn			34.3731	34.3731	0				0	60
	F09	SYBR		Unkn				0	0			0	0	60
	F10	SYBR		Unkn				0	0			0	0	60
	F11	SYBR		Unkn				0	0			0	0	60
	F12	SYBR		Unkn				0	0			0	0	60
	G01	SYBR		Unkn			32.5551	32.5551	0				0	60
	G02	SYBR		Unkn			34.0407	34.0407	0				0	60
	G03	SYBR		Unkn			33.6806	33.6806	0				0	60
	G04	SYBR		Unkn			32.6065	32.6065	0				0	60
	G05	SYBR		Unkn			34.0665	34.0665	0				0	60
	G06	SYBR		Unkn			35.5596	35.5596	0				0	60
	G07	SYBR		Unkn			34.6835	34.6835	0				0	60
	G08	SYBR		Unkn			34.9248	34.9248	0				0	60
	G09	SYBR		Unkn				0	0			0	0	60
	G10	SYBR		Unkn				0	0			0	0	60
	G11	SYBR		Unkn				0	0			0	0	60
	G12	SYBR		Unkn				0	0			0	0	60
	H01	SYBR		Unkn			32.3962	32.3962	0				0	60
	H02	SYBR		Unkn			33.8319	33.8319	0				0	60
	H03	SYBR		Unkn			33.5226	33.5226	0				0	60
	H04	SYBR		Unkn			33.5754	33.5754	0				0	60
	H05	SYBR		Unkn				0	0			0	0	60
	H06	SYBR		Unkn				0	0			0	0	60
	H07	SYBR		Unkn				0	0			0	0	60
	H08	SYBR		Unkn				0	0			0	0	60
	H09	SYBR		Unkn				0	0			0	0	60
	H10	SYBR		Unkn				0	0			0	0	60
	H11	SYBR		Unkn				0	0			0	0	60
	H12	SYBR		Unkn				0	0			0	0	60

## Sheet: Run Information
File Name	PA01-rmtC-PA04-rmtCadmin_2022-04-14 15-30-57_BR001720.pcrd
Created By User	admin
Notes
ID
Run Started	2022/4/14 15:31:38 UTC +08:00
Run Ended	2022/4/14 16:59:52 UTC +08:00
Sample Vol	15
Lid Temp	105
Protocol File Name	百乐程序15ul - 副本.prcl
Plate Setup File Name	Quick Plate_96 wells_SYBR Only.pltd
Base Serial Number	BR001720
Optical Head Serial Number
CFX Manager Version	2.1.1022.0523.
