# Supplementary material for: Artemisinin derivative DHA27 enhances the antibacterial effect of aminoglycosides against Pseudomonas aeruginosa by inhibiting mRNA expression of aminoglycoside-modifying enzymes
Source: Front Pharmacol. 2022 Oct 24;13:970400. doi: 10.3389/fphar.2022.970400 (PMC9637796; doi:10.3389/fphar.2022.970400)
Supplement: Supplementary file 3 [file DataSheet2.ZIP › 16SrRNA methylase mRNA PCR/PA04-rmtD-admin_2022-03-26 14-12-10_BR001720 - Quantification Summary.xlsx]

## Sheet: 测定结果
	Well	Fluor	Target	Content	Sample	Cq	SQ
	A01	SYBR		Unkn		6.25603
	A02	SYBR		Unkn		5.92504
	A03	SYBR		Unkn		5.06857
	A04	SYBR		Unkn		5.40588
	A05	SYBR		Unkn
	A06	SYBR		Unkn
	A07	SYBR		Unkn
	A08	SYBR		Unkn
	A09	SYBR		Unkn
	A10	SYBR		Unkn
	A11	SYBR		Unkn
	A12	SYBR		Unkn
	B01	SYBR		Unkn		6.11112
	B02	SYBR		Unkn		6.18132
	B03	SYBR		Unkn		5.54198
	B04	SYBR		Unkn		6.34108
	B05	SYBR		Unkn
	B06	SYBR		Unkn
	B07	SYBR		Unkn
	B08	SYBR		Unkn
	B09	SYBR		Unkn
	B10	SYBR		Unkn
	B11	SYBR		Unkn
	B12	SYBR		Unkn
	C01	SYBR		Unkn		5.57096
	C02	SYBR		Unkn		6.00495
	C03	SYBR		Unkn		5.20852
	C04	SYBR		Unkn		6.01613
	C05	SYBR		Unkn
	C06	SYBR		Unkn
	C07	SYBR		Unkn
	C08	SYBR		Unkn
	C09	SYBR		Unkn
	C10	SYBR		Unkn
	C11	SYBR		Unkn
	C12	SYBR		Unkn
	D01	SYBR		Unkn		6.80711
	D02	SYBR		Unkn		6.61837
	D03	SYBR		Unkn		6.71899
	D04	SYBR		Unkn		6.37286
	D05	SYBR		Unkn
	D06	SYBR		Unkn
	D07	SYBR		Unkn
	D08	SYBR		Unkn
	D09	SYBR		Unkn
	D10	SYBR		Unkn
	D11	SYBR		Unkn
	D12	SYBR		Unkn
	E01	SYBR		Unkn		6.76443
	E02	SYBR		Unkn		7.19304
	E03	SYBR		Unkn		7.31725
	E04	SYBR		Unkn		6.84177
	E05	SYBR		Unkn
	E06	SYBR		Unkn
	E07	SYBR		Unkn
	E08	SYBR		Unkn
	E09	SYBR		Unkn
	E10	SYBR		Unkn
	E11	SYBR		Unkn
	E12	SYBR		Unkn
	F01	SYBR		Unkn		30.7495
	F02	SYBR		Unkn		31.0626
	F03	SYBR		Unkn		31.0919
	F04	SYBR		Unkn		30.6831
	F05	SYBR		Unkn		31.0464
	F06	SYBR		Unkn		30.7614
	F07	SYBR		Unkn		31.9475
	F08	SYBR		Unkn		30.1729
	F09	SYBR		Unkn
	F10	SYBR		Unkn
	F11	SYBR		Unkn
	F12	SYBR		Unkn
	G01	SYBR		Unkn		30.9691
	G02	SYBR		Unkn		31.2499
	G03	SYBR		Unkn		30.2619
	G04	SYBR		Unkn		30.9661
	G05	SYBR		Unkn		31.1008
	G06	SYBR		Unkn		30.7027
	G07	SYBR		Unkn		30.3629
	G08	SYBR		Unkn		30.4328
	G09	SYBR		Unkn
	G10	SYBR		Unkn
	G11	SYBR		Unkn
	G12	SYBR		Unkn
	H01	SYBR		Unkn		31.204
	H02	SYBR		Unkn		30.9967
	H03	SYBR		Unkn		31.061
	H04	SYBR		Unkn		29.0719
	H05	SYBR		Unkn
	H06	SYBR		Unkn
	H07	SYBR		Unkn
	H08	SYBR		Unkn
	H09	SYBR		Unkn
	H10	SYBR		Unkn
	H11	SYBR		Unkn
	H12	SYBR		Unkn

## Sheet: Run Information
File Name	数据补充admin_2022-03-26 14-12-10_BR001720.pcrd
Created By User	admin
Notes
ID
Run Started	2022/3/26 14:12:49 UTC +08:00
Run Ended	2022/3/26 15:41:06 UTC +08:00
Sample Vol	15
Lid Temp	105
Protocol File Name	百乐程序15ul - 副本.prcl
Plate Setup File Name	Quick Plate_96 wells_SYBR Only.pltd
Base Serial Number	BR001720
Optical Head Serial Number
CFX Manager Version	2.1.1022.0523.
