# Supplementary material for: Artemisinin derivative DHA27 enhances the antibacterial effect of aminoglycosides against Pseudomonas aeruginosa by inhibiting mRNA expression of aminoglycoside-modifying enzymes
Source: Front Pharmacol. 2022 Oct 24;13:970400. doi: 10.3389/fphar.2022.970400 (PMC9637796; doi:10.3389/fphar.2022.970400)
Supplement: Supplementary file 3 [file DataSheet2.ZIP › 16SrRNA methylase mRNA PCR/PA05-armA-rmtA-rmtB-admin_2022-03-23 14-28-36_BR001720 - Quantification Summary.xlsx]

## Sheet: 测定结果
	Well	Fluor	Target	Content	Sample	Cq	SQ
	A01	SYBR		Unkn		6.67211
	A02	SYBR		Unkn		6.2725
	A03	SYBR		Unkn		6.41201
	A04	SYBR		Unkn		5.61976
	A05	SYBR		Unkn		27.5028
	A06	SYBR		Unkn		27.5552
	A07	SYBR		Unkn		27.3792
	A08	SYBR		Unkn		27.921
	A09	SYBR		Unkn		23.3977
	A10	SYBR		Unkn		23.3229
	A11	SYBR		Unkn		23.0839
	A12	SYBR		Unkn		22.9576
	B01	SYBR		Unkn		7.53504
	B02	SYBR		Unkn		6.97338
	B03	SYBR		Unkn		6.41782
	B04	SYBR		Unkn		6.42187
	B05	SYBR		Unkn		27.0711
	B06	SYBR		Unkn		27.0496
	B07	SYBR		Unkn		27.5202
	B08	SYBR		Unkn		27.3663
	B09	SYBR		Unkn		22.8331
	B10	SYBR		Unkn		21.5855
	B11	SYBR		Unkn		22.7207
	B12	SYBR		Unkn		22.9851
	C01	SYBR		Unkn		6.64668
	C02	SYBR		Unkn		6.99419
	C03	SYBR		Unkn		6.17589
	C04	SYBR		Unkn		5.9683
	C05	SYBR		Unkn		27.296
	C06	SYBR		Unkn		27.2282
	C07	SYBR		Unkn		27.3986
	C08	SYBR		Unkn		27.2748
	C09	SYBR		Unkn		23.0348
	C10	SYBR		Unkn		23.0693
	C11	SYBR		Unkn		23.3434
	C12	SYBR		Unkn		23.2338
	D01	SYBR		Unkn		8.26016
	D02	SYBR		Unkn		8.04722
	D03	SYBR		Unkn		7.93781
	D04	SYBR		Unkn		7.70216
	D05	SYBR		Unkn		27.0775
	D06	SYBR		Unkn		27.2256
	D07	SYBR		Unkn		27.0537
	D08	SYBR		Unkn		27.1401
	D09	SYBR		Unkn		23.0308
	D10	SYBR		Unkn		23.1712
	D11	SYBR		Unkn		23.4395
	D12	SYBR		Unkn		22.7988
	E01	SYBR		Unkn		7.51104
	E02	SYBR		Unkn		7.19423
	E03	SYBR		Unkn		6.8807
	E04	SYBR		Unkn		7.06139
	E05	SYBR		Unkn		27.0206
	E06	SYBR		Unkn		26.7009
	E07	SYBR		Unkn		27.0323
	E08	SYBR		Unkn		27.0119
	E09	SYBR		Unkn		23.1611
	E10	SYBR		Unkn		22.9401
	E11	SYBR		Unkn		22.6539
	E12	SYBR		Unkn		22.2308
	F01	SYBR		Unkn		35.7554
	F02	SYBR		Unkn		35.7622
	F03	SYBR		Unkn		33.1767
	F04	SYBR		Unkn		35.0016
	F05	SYBR		Unkn		36.3485
	F06	SYBR		Unkn		36.7025
	F07	SYBR		Unkn		36.1349
	F08	SYBR		Unkn		34.7565
	F09	SYBR		Unkn
	F10	SYBR		Unkn
	F11	SYBR		Unkn
	F12	SYBR		Unkn
	G01	SYBR		Unkn		37.4795
	G02	SYBR		Unkn		36.3516
	G03	SYBR		Unkn		35.1718
	G04	SYBR		Unkn		36.3576
	G05	SYBR		Unkn		33.5839
	G06	SYBR		Unkn		35.5917
	G07	SYBR		Unkn		35.6191
	G08	SYBR		Unkn		37.3579
	G09	SYBR		Unkn
	G10	SYBR		Unkn
	G11	SYBR		Unkn
	G12	SYBR		Unkn
	H01	SYBR		Unkn		35.7119
	H02	SYBR		Unkn		36.3206
	H03	SYBR		Unkn		29.0863
	H04	SYBR		Unkn		30.7465
	H05	SYBR		Unkn
	H06	SYBR		Unkn
	H07	SYBR		Unkn
	H08	SYBR		Unkn
	H09	SYBR		Unkn
	H10	SYBR		Unkn
	H11	SYBR		Unkn
	H12	SYBR		Unkn

## Sheet: Run Information
File Name	PA05-1admin_2022-03-23 14-28-36_BR001720.pcrd
Created By User	admin
Notes
ID
Run Started	2022/3/23 14:29:08 UTC +08:00
Run Ended	2022/3/23 15:57:33 UTC +08:00
Sample Vol	15
Lid Temp	105
Protocol File Name	百乐程序15ul - 副本.prcl
Plate Setup File Name	Quick Plate_96 wells_SYBR Only.pltd
Base Serial Number	BR001720
Optical Head Serial Number
CFX Manager Version	2.1.1022.0523.
