# Supplementary material for: Artemisinin derivative DHA27 enhances the antibacterial effect of aminoglycosides against Pseudomonas aeruginosa by inhibiting mRNA expression of aminoglycoside-modifying enzymes
Source: Front Pharmacol. 2022 Oct 24;13:970400. doi: 10.3389/fphar.2022.970400 (PMC9637796; doi:10.3389/fphar.2022.970400)
Supplement: Supplementary file 3 [file DataSheet2.ZIP › 16SrRNA methylase mRNA PCR/PA05-rmtC-admin_2022-04-15 14-14-54_BR001720 - Quantification Summary.xlsx]

## Sheet: 测定结果
	Well	Fluor	Target	Content	Sample	Cq	SQ
	A01	SYBR		Unkn		8.39935
	A02	SYBR		Unkn		8.14073
	A03	SYBR		Unkn		8.23843
	A04	SYBR		Unkn		7.67002
	A05	SYBR		Unkn		34.0295
	A06	SYBR		Unkn		32.2976
	A07	SYBR		Unkn		32.4018
	A08	SYBR		Unkn		32.6911
	A09	SYBR		Unkn		7.30097
	A10	SYBR		Unkn		7.16104
	A11	SYBR		Unkn		6.92451
	A12	SYBR		Unkn		7.66828
	B01	SYBR		Unkn		9.08521
	B02	SYBR		Unkn		8.72635
	B03	SYBR		Unkn		8.11803
	B04	SYBR		Unkn		8.1465
	B05	SYBR		Unkn		34.1562
	B06	SYBR		Unkn		32.2513
	B07	SYBR		Unkn		32.5171
	B08	SYBR		Unkn		32.7615
	B09	SYBR		Unkn		6.95686
	B10	SYBR		Unkn		6.62409
	B11	SYBR		Unkn		6.77628
	B12	SYBR		Unkn		7.29885
	C01	SYBR		Unkn		8.14883
	C02	SYBR		Unkn		8.22337
	C03	SYBR		Unkn		7.40955
	C04	SYBR		Unkn		7.83647
	C05	SYBR		Unkn		32.0848
	C06	SYBR		Unkn		32.2053
	C07	SYBR		Unkn		31.8459
	C08	SYBR		Unkn		32.2946
	C09	SYBR		Unkn		7.04524
	C10	SYBR		Unkn		6.68742
	C11	SYBR		Unkn		7.04207
	C12	SYBR		Unkn		7.05618
	D01	SYBR		Unkn		9.13767
	D02	SYBR		Unkn		9.03013
	D03	SYBR		Unkn		8.68368
	D04	SYBR		Unkn		8.82621
	D05	SYBR		Unkn		33.7158
	D06	SYBR		Unkn		33.427
	D07	SYBR		Unkn		33.3669
	D08	SYBR		Unkn		33.5931
	D09	SYBR		Unkn		7.82456
	D10	SYBR		Unkn		8.33196
	D11	SYBR		Unkn		7.75458
	D12	SYBR		Unkn		7.88102
	E01	SYBR		Unkn		9.83928
	E02	SYBR		Unkn		9.83608
	E03	SYBR		Unkn		9.63566
	E04	SYBR		Unkn		9.69041
	E05	SYBR		Unkn		32.4261
	E06	SYBR		Unkn		31.962
	E07	SYBR		Unkn		32.39
	E08	SYBR		Unkn		32.1165
	E09	SYBR		Unkn		8.2627
	E10	SYBR		Unkn		8.66842
	E11	SYBR		Unkn		8.42262
	E12	SYBR		Unkn		8.66365
	F01	SYBR		Unkn		34.3535
	F02	SYBR		Unkn		33.4842
	F03	SYBR		Unkn		33.8946
	F04	SYBR		Unkn		34.0813
	F05	SYBR		Unkn		36.0217
	F06	SYBR		Unkn		35.7296
	F07	SYBR		Unkn		36.988
	F08	SYBR		Unkn		37.8256
	F09	SYBR		Unkn
	F10	SYBR		Unkn
	F11	SYBR		Unkn
	F12	SYBR		Unkn
	G01	SYBR		Unkn		33.9268
	G02	SYBR		Unkn		34.4525
	G03	SYBR		Unkn		33.9081
	G04	SYBR		Unkn		34.1302
	G05	SYBR		Unkn		37.3384
	G06	SYBR		Unkn		37.1543
	G07	SYBR		Unkn		36.6322
	G08	SYBR		Unkn		36.1037
	G09	SYBR		Unkn
	G10	SYBR		Unkn
	G11	SYBR		Unkn
	G12	SYBR		Unkn
	H01	SYBR		Unkn		34.1513
	H02	SYBR		Unkn		34.0513
	H03	SYBR		Unkn		34.2997
	H04	SYBR		Unkn		34.2769
	H05	SYBR		Unkn
	H06	SYBR		Unkn
	H07	SYBR		Unkn
	H08	SYBR		Unkn
	H09	SYBR		Unkn
	H10	SYBR		Unkn
	H11	SYBR		Unkn
	H12	SYBR		Unkn

## Sheet: Run Information
File Name	PA05-rmtC-PA06-rmtCadmin_2022-04-15 14-14-54_BR001720.pcrd
Created By User	admin
Notes
ID
Run Started	2022/4/15 14:15:26 UTC +08:00
Run Ended	2022/4/15 15:43:24 UTC +08:00
Sample Vol	15
Lid Temp	105
Protocol File Name	百乐程序15ul - 副本.prcl
Plate Setup File Name	Quick Plate_96 wells_SYBR Only.pltd
Base Serial Number	BR001720
Optical Head Serial Number
CFX Manager Version	2.1.1022.0523.
