# Supplementary material for: Artemisinin derivative DHA27 enhances the antibacterial effect of aminoglycosides against Pseudomonas aeruginosa by inhibiting mRNA expression of aminoglycoside-modifying enzymes
Source: Front Pharmacol. 2022 Oct 24;13:970400. doi: 10.3389/fphar.2022.970400 (PMC9637796; doi:10.3389/fphar.2022.970400)
Supplement: Supplementary file 3 [file DataSheet2.ZIP › 16SrRNA methylase mRNA PCR/PA05-rmtD-admin_2022-03-23 16-07-34_BR001720 - Quantification Summary.xlsx]

## Sheet: 测定结果
	Well	Fluor	Target	Content	Sample	Cq	SQ
	A01	SYBR		Unkn		6.66835
	A02	SYBR		Unkn		6.83164
	A03	SYBR		Unkn		6.14458
	A04	SYBR		Unkn		5.45746
	A05	SYBR		Unkn
	A06	SYBR		Unkn
	A07	SYBR		Unkn
	A08	SYBR		Unkn
	A09	SYBR		Unkn		30.8048
	A10	SYBR		Unkn		30.0531
	A11	SYBR		Unkn		29.3378
	A12	SYBR		Unkn		30.1889
	B01	SYBR		Unkn		7.27783
	B02	SYBR		Unkn		6.57942
	B03	SYBR		Unkn		6.09773
	B04	SYBR		Unkn		6.35224
	B05	SYBR		Unkn
	B06	SYBR		Unkn
	B07	SYBR		Unkn
	B08	SYBR		Unkn
	B09	SYBR		Unkn		30.4239
	B10	SYBR		Unkn		29.7288
	B11	SYBR		Unkn		30.5309
	B12	SYBR		Unkn		30.0882
	C01	SYBR		Unkn		6.23013
	C02	SYBR		Unkn		6.3961
	C03	SYBR		Unkn		5.92923
	C04	SYBR		Unkn		6.14948
	C05	SYBR		Unkn
	C06	SYBR		Unkn
	C07	SYBR		Unkn
	C08	SYBR		Unkn
	C09	SYBR		Unkn
	C10	SYBR		Unkn		29.5774
	C11	SYBR		Unkn		30.0953
	C12	SYBR		Unkn		29.7299
	D01	SYBR		Unkn		7.87225
	D02	SYBR		Unkn		8.2417
	D03	SYBR		Unkn		7.80319
	D04	SYBR		Unkn		7.98236
	D05	SYBR		Unkn
	D06	SYBR		Unkn
	D07	SYBR		Unkn
	D08	SYBR		Unkn
	D09	SYBR		Unkn		29.8478
	D10	SYBR		Unkn		30.5268
	D11	SYBR		Unkn		30.3086
	D12	SYBR		Unkn		30.2818
	E01	SYBR		Unkn		7.1406
	E02	SYBR		Unkn		7.10598
	E03	SYBR		Unkn		7.14588
	E04	SYBR		Unkn		7.14469
	E05	SYBR		Unkn
	E06	SYBR		Unkn
	E07	SYBR		Unkn
	E08	SYBR		Unkn
	E09	SYBR		Unkn		29.0659
	E10	SYBR		Unkn		29.1758
	E11	SYBR		Unkn		29.5511
	E12	SYBR		Unkn		29.7236
	F01	SYBR		Unkn
	F02	SYBR		Unkn
	F03	SYBR		Unkn
	F04	SYBR		Unkn
	F05	SYBR		Unkn
	F06	SYBR		Unkn
	F07	SYBR		Unkn
	F08	SYBR		Unkn
	F09	SYBR		Unkn
	F10	SYBR		Unkn
	F11	SYBR		Unkn
	F12	SYBR		Unkn
	G01	SYBR		Unkn
	G02	SYBR		Unkn
	G03	SYBR		Unkn
	G04	SYBR		Unkn
	G05	SYBR		Unkn
	G06	SYBR		Unkn
	G07	SYBR		Unkn
	G08	SYBR		Unkn
	G09	SYBR		Unkn
	G10	SYBR		Unkn
	G11	SYBR		Unkn
	G12	SYBR		Unkn
	H01	SYBR		Unkn
	H02	SYBR		Unkn
	H03	SYBR		Unkn
	H04	SYBR		Unkn
	H05	SYBR		Unkn
	H06	SYBR		Unkn
	H07	SYBR		Unkn
	H08	SYBR		Unkn
	H09	SYBR		Unkn
	H10	SYBR		Unkn
	H11	SYBR		Unkn
	H12	SYBR		Unkn

## Sheet: Run Information
File Name	PA05-2admin_2022-03-23 16-07-34_BR001720.pcrd
Created By User	admin
Notes
ID
Run Started	2022/3/23 16:08:16 UTC +08:00
Run Ended	2022/3/23 17:35:51 UTC +08:00
Sample Vol	15
Lid Temp	105
Protocol File Name	百乐程序15ul - 副本.prcl
Plate Setup File Name	Quick Plate_96 wells_SYBR Only.pltd
Base Serial Number	BR001720
Optical Head Serial Number
CFX Manager Version	2.1.1022.0523.
