# Supplementary material for: Artemisinin derivative DHA27 enhances the antibacterial effect of aminoglycosides against Pseudomonas aeruginosa by inhibiting mRNA expression of aminoglycoside-modifying enzymes
Source: Front Pharmacol. 2022 Oct 24;13:970400. doi: 10.3389/fphar.2022.970400 (PMC9637796; doi:10.3389/fphar.2022.970400)
Supplement: Supplementary file 3 [file DataSheet2.ZIP › 16SrRNA methylase mRNA PCR/PA06-armA-rmtA-rmtB-admin_2022-03-17 15-27-51_BR001720 - Quantification Summary.xlsx]

## Sheet: 0
	Well	Fluor	Target	Content	Sample	Cq	SQ
	A01	SYBR		Unkn		6.05692
	A02	SYBR		Unkn		5.58389
	A03	SYBR		Unkn		5.11658
	A04	SYBR		Unkn		5.45108
	A05	SYBR		Unkn		27.3117
	A06	SYBR		Unkn		27.1314
	A07	SYBR		Unkn		24.1818
	A08	SYBR		Unkn		27.4066
	A09	SYBR		Unkn		23.1681
	A10	SYBR		Unkn		23.2511
	A11	SYBR		Unkn		23.2972
	A12	SYBR		Unkn		23.2252
	B01	SYBR		Unkn		5.57662
	B02	SYBR		Unkn		4.93508
	B03	SYBR		Unkn		4.62794
	B04	SYBR		Unkn		4.03177
	B05	SYBR		Unkn		27.0492
	B06	SYBR		Unkn		26.769
	B07	SYBR		Unkn		27.5589
	B08	SYBR		Unkn		26.6338
	B09	SYBR		Unkn		23.081
	B10	SYBR		Unkn		22.9323
	B11	SYBR		Unkn		23.1319
	B12	SYBR		Unkn		22.7442
	C01	SYBR		Unkn		5.08434
	C02	SYBR		Unkn		4.55203
	C03	SYBR		Unkn		4.83944
	C04	SYBR		Unkn		4.74227
	C05	SYBR		Unkn		26.5654
	C06	SYBR		Unkn		26.6956
	C07	SYBR		Unkn		26.9997
	C08	SYBR		Unkn		27.407
	C09	SYBR		Unkn		22.9484
	C10	SYBR		Unkn		22.7666
	C11	SYBR		Unkn		23.0318
	C12	SYBR		Unkn		23.1003
	D01	SYBR		Unkn		5.71686
	D02	SYBR		Unkn		6.44537
	D03	SYBR		Unkn		5.8083
	D04	SYBR		Unkn		5.81277
	D05	SYBR		Unkn		26.103
	D06	SYBR		Unkn		26.0198
	D07	SYBR		Unkn		25.9857
	D08	SYBR		Unkn		25.8393
	D09	SYBR		Unkn		22.8179
	D10	SYBR		Unkn		22.8001
	D11	SYBR		Unkn		22.5926
	D12	SYBR		Unkn		22.6829
	E01	SYBR		Unkn		6.48059
	E02	SYBR		Unkn		6.92505
	E03	SYBR		Unkn		6.58429
	E04	SYBR		Unkn		6.42044
	E05	SYBR		Unkn		25.6567
	E06	SYBR		Unkn		25.732
	E07	SYBR		Unkn		25.7889
	E08	SYBR		Unkn		25.9932
	E09	SYBR		Unkn		22.6548
	E10	SYBR		Unkn		22.6598
	E11	SYBR		Unkn		22.5339
	E12	SYBR		Unkn		22.4725
	F01	SYBR		Unkn		35.8225
	F02	SYBR		Unkn		34.7568
	F03	SYBR		Unkn		36.1455
	F04	SYBR		Unkn		34.6185
	F05	SYBR		Unkn		33.583
	F06	SYBR		Unkn		35.1929
	F07	SYBR		Unkn		34.3065
	F08	SYBR		Unkn		34.8979
	F09	SYBR		Unkn
	F10	SYBR		Unkn
	F11	SYBR		Unkn
	F12	SYBR		Unkn
	G01	SYBR		Unkn		35.4911
	G02	SYBR		Unkn
	G03	SYBR		Unkn		33.1096
	G04	SYBR		Unkn		34.2089
	G05	SYBR		Unkn		33.4682
	G06	SYBR		Unkn		34.9588
	G07	SYBR		Unkn		35.4925
	G08	SYBR		Unkn		33.4158
	G09	SYBR		Unkn
	G10	SYBR		Unkn
	G11	SYBR		Unkn
	G12	SYBR		Unkn
	H01	SYBR		Unkn		33.8549
	H02	SYBR		Unkn		35.9812
	H03	SYBR		Unkn		36.2381
	H04	SYBR		Unkn		34.6148
	H05	SYBR		Unkn
	H06	SYBR		Unkn
	H07	SYBR		Unkn
	H08	SYBR		Unkn
	H09	SYBR		Unkn
	H10	SYBR		Unkn
	H11	SYBR		Unkn
	H12	SYBR		Unkn

## Sheet: Run Information
File Name	PA06-1admin_2022-03-17 15-27-51_BR001720.pcrd
Created By User	admin
Notes
ID
Run Started	2022/3/17 15:28:31 UTC +08:00
Run Ended	2022/3/17 16:56:46 UTC +08:00
Sample Vol	15
Lid Temp	105
Protocol File Name	百乐程序15ul - 副本.prcl
Plate Setup File Name	Quick Plate_96 wells_SYBR Only.pltd
Base Serial Number	BR001720
Optical Head Serial Number
CFX Manager Version	2.1.1022.0523.
