# Supplementary material for: Artemisinin derivative DHA27 enhances the antibacterial effect of aminoglycosides against Pseudomonas aeruginosa by inhibiting mRNA expression of aminoglycoside-modifying enzymes
Source: Front Pharmacol. 2022 Oct 24;13:970400. doi: 10.3389/fphar.2022.970400 (PMC9637796; doi:10.3389/fphar.2022.970400)
Supplement: Supplementary file 3 [file DataSheet2.ZIP › 16SrRNA methylase mRNA PCR/PA06-rmtD-admin_2022-03-17 16-14-03_BR003621 - Quantification Summary.xlsx]

## Sheet: 测定结果
	Well	Fluor	Target	Content	Sample	Cq	SQ
	A01	SYBR		Unkn		5.92503
	A02	SYBR		Unkn		5.65552
	A03	SYBR		Unkn		5.2631
	A04	SYBR		Unkn		5.78797
	A05	SYBR		Unkn
	A06	SYBR		Unkn
	A07	SYBR		Unkn
	A08	SYBR		Unkn
	A09	SYBR		Unkn		30.8761
	A10	SYBR		Unkn		30.1087
	A11	SYBR		Unkn		30.1729
	A12	SYBR		Unkn		29.7919
	B01	SYBR		Unkn		6.20692
	B02	SYBR		Unkn		5.4286
	B03	SYBR		Unkn		5.70735
	B04	SYBR		Unkn		5.67318
	B05	SYBR		Unkn
	B06	SYBR		Unkn
	B07	SYBR		Unkn
	B08	SYBR		Unkn
	B09	SYBR		Unkn		31.8787
	B10	SYBR		Unkn		31.2885
	B11	SYBR		Unkn		31.4036
	B12	SYBR		Unkn		31.4532
	C01	SYBR		Unkn		5.91555
	C02	SYBR		Unkn		5.33721
	C03	SYBR		Unkn		5.29997
	C04	SYBR		Unkn		5.59153
	C05	SYBR		Unkn
	C06	SYBR		Unkn
	C07	SYBR		Unkn
	C08	SYBR		Unkn
	C09	SYBR		Unkn		31.2762
	C10	SYBR		Unkn		31.4636
	C11	SYBR		Unkn		30.0836
	C12	SYBR		Unkn		29.1388
	D01	SYBR		Unkn		6.47383
	D02	SYBR		Unkn		7.10642
	D03	SYBR		Unkn		6.34376
	D04	SYBR		Unkn		6.30262
	D05	SYBR		Unkn
	D06	SYBR		Unkn		39.6318
	D07	SYBR		Unkn
	D08	SYBR		Unkn
	D09	SYBR		Unkn		29.7025
	D10	SYBR		Unkn		29.5998
	D11	SYBR		Unkn		29.2171
	D12	SYBR		Unkn		29.96
	E01	SYBR		Unkn		6.76513
	E02	SYBR		Unkn		7.29188
	E03	SYBR		Unkn		7.29115
	E04	SYBR		Unkn		6.81695
	E05	SYBR		Unkn
	E06	SYBR		Unkn		39.9254
	E07	SYBR		Unkn
	E08	SYBR		Unkn
	E09	SYBR		Unkn		30.7647
	E10	SYBR		Unkn		30.9914
	E11	SYBR		Unkn		30.6632
	E12	SYBR		Unkn		31.2281
	F01	SYBR		Unkn
	F02	SYBR		Unkn
	F03	SYBR		Unkn
	F04	SYBR		Unkn
	F05	SYBR		Unkn
	F06	SYBR		Unkn
	F07	SYBR		Unkn
	F08	SYBR		Unkn
	F09	SYBR		Unkn
	F10	SYBR		Unkn
	F11	SYBR		Unkn
	F12	SYBR		Unkn
	G01	SYBR		Unkn
	G02	SYBR		Unkn
	G03	SYBR		Unkn
	G04	SYBR		Unkn
	G05	SYBR		Unkn
	G06	SYBR		Unkn
	G07	SYBR		Unkn
	G08	SYBR		Unkn
	G09	SYBR		Unkn
	G10	SYBR		Unkn
	G11	SYBR		Unkn
	G12	SYBR		Unkn
	H01	SYBR		Unkn
	H02	SYBR		Unkn
	H03	SYBR		Unkn
	H04	SYBR		Unkn
	H05	SYBR		Unkn
	H06	SYBR		Unkn
	H07	SYBR		Unkn
	H08	SYBR		Unkn
	H09	SYBR		Unkn
	H10	SYBR		Unkn
	H11	SYBR		Unkn
	H12	SYBR		Unkn

## Sheet: Run Information
File Name	PA06-2admin_2022-03-17 16-14-03_BR003621.pcrd
Created By User	admin
Notes
ID
Run Started	2022/3/17 16:14:33 UTC +08:00
Run Ended	2022/3/17 17:43:38 UTC +08:00
Sample Vol	15
Lid Temp	105
Protocol File Name	百乐程序-15ul.prcl
Plate Setup File Name	Quick Plate_96 wells_SYBR Only.pltd
Base Serial Number	BR003621
Optical Head Serial Number	788BR03772
CFX Manager Version	2.1.1022.0523.
