# Supplementary material for: Artemisinin derivative DHA27 enhances the antibacterial effect of aminoglycosides against Pseudomonas aeruginosa by inhibiting mRNA expression of aminoglycoside-modifying enzymes
Source: Front Pharmacol. 2022 Oct 24;13:970400. doi: 10.3389/fphar.2022.970400 (PMC9637796; doi:10.3389/fphar.2022.970400)
Supplement: Supplementary file 3 [file DataSheet2.ZIP › 16SrRNA methylase mRNA PCR/PA07-armA-rmtA-rmtB-admin_2022-03-21 14-47-21_BR001720 - Quantification Summary.xlsx]

## Sheet: 测定结果
	Well	Fluor	Target	Content	Sample	Cq	SQ
	A01	SYBR		Unkn		5.47069
	A02	SYBR		Unkn		4.75626
	A03	SYBR		Unkn		4.48052
	A04	SYBR		Unkn		4.7656
	A05	SYBR		Unkn		26.0909
	A06	SYBR		Unkn		26.5132
	A07	SYBR		Unkn		26.1829
	A08	SYBR		Unkn		26.6991
	A09	SYBR		Unkn		21.0012
	A10	SYBR		Unkn		20.8206
	A11	SYBR		Unkn		21.0173
	A12	SYBR		Unkn		20.7329
	B01	SYBR		Unkn		5.18471
	B02	SYBR		Unkn		4.8469
	B03	SYBR		Unkn		4.94006
	B04	SYBR		Unkn		4.41783
	B05	SYBR		Unkn		26.0747
	B06	SYBR		Unkn		26.354
	B07	SYBR		Unkn		26.3116
	B08	SYBR		Unkn		26.2551
	B09	SYBR		Unkn		20.9905
	B10	SYBR		Unkn		20.6866
	B11	SYBR		Unkn		21.0394
	B12	SYBR		Unkn		21.056
	C01	SYBR		Unkn		4.69088
	C02	SYBR		Unkn		4.92835
	C03	SYBR		Unkn		5.6108
	C04	SYBR		Unkn		4.45578
	C05	SYBR		Unkn		25.586
	C06	SYBR		Unkn		25.7359
	C07	SYBR		Unkn		26.7212
	C08	SYBR		Unkn		33.6536
	C09	SYBR		Unkn		20.9784
	C10	SYBR		Unkn		21.1668
	C11	SYBR		Unkn		21.1302
	C12	SYBR		Unkn		21.058
	D01	SYBR		Unkn		5.5375
	D02	SYBR		Unkn		5.50077
	D03	SYBR		Unkn		5.49891
	D04	SYBR		Unkn		6.06624
	D05	SYBR		Unkn		25.3837
	D06	SYBR		Unkn		25.5034
	D07	SYBR		Unkn		25.2879
	D08	SYBR		Unkn		25.4732
	D09	SYBR		Unkn		20.6148
	D10	SYBR		Unkn		20.6463
	D11	SYBR		Unkn		20.7814
	D12	SYBR		Unkn		21.2866
	E01	SYBR		Unkn		5.08494
	E02	SYBR		Unkn		5.38022
	E03	SYBR		Unkn		4.843
	E04	SYBR		Unkn		5.6117
	E05	SYBR		Unkn		25.5582
	E06	SYBR		Unkn		25.1981
	E07	SYBR		Unkn		25.2981
	E08	SYBR		Unkn		25.2229
	E09	SYBR		Unkn		20.9032
	E10	SYBR		Unkn		20.9654
	E11	SYBR		Unkn		20.7183
	E12	SYBR		Unkn		20.8772
	F01	SYBR		Unkn		38.1966
	F02	SYBR		Unkn		35.1063
	F03	SYBR		Unkn
	F04	SYBR		Unkn		35.0198
	F05	SYBR		Unkn		36.3448
	F06	SYBR		Unkn		35.2615
	F07	SYBR		Unkn		36.9207
	F08	SYBR		Unkn		35.3558
	F09	SYBR		Unkn
	F10	SYBR		Unkn
	F11	SYBR		Unkn
	F12	SYBR		Unkn
	G01	SYBR		Unkn		37.5378
	G02	SYBR		Unkn		37.6078
	G03	SYBR		Unkn		37.3444
	G04	SYBR		Unkn
	G05	SYBR		Unkn		36.7306
	G06	SYBR		Unkn		36.2414
	G07	SYBR		Unkn		36.4401
	G08	SYBR		Unkn		38.5182
	G09	SYBR		Unkn
	G10	SYBR		Unkn
	G11	SYBR		Unkn
	G12	SYBR		Unkn
	H01	SYBR		Unkn		37.5353
	H02	SYBR		Unkn		38.1178
	H03	SYBR		Unkn		35.8427
	H04	SYBR		Unkn		36.1265
	H05	SYBR		Unkn
	H06	SYBR		Unkn
	H07	SYBR		Unkn
	H08	SYBR		Unkn
	H09	SYBR		Unkn
	H10	SYBR		Unkn
	H11	SYBR		Unkn
	H12	SYBR		Unkn

## Sheet: Run Information
File Name	PA07-1admin_2022-03-21 14-47-21_BR001720.pcrd
Created By User	admin
Notes
ID
Run Started	2022/3/21 14:48:00 UTC +08:00
Run Ended	2022/3/21 16:15:47 UTC +08:00
Sample Vol	15
Lid Temp	105
Protocol File Name	百乐程序15ul - 副本.prcl
Plate Setup File Name	Quick Plate_96 wells_SYBR Only.pltd
Base Serial Number	BR001720
Optical Head Serial Number
CFX Manager Version	2.1.1022.0523.
