# Supplementary material for: Artemisinin derivative DHA27 enhances the antibacterial effect of aminoglycosides against Pseudomonas aeruginosa by inhibiting mRNA expression of aminoglycoside-modifying enzymes
Source: Front Pharmacol. 2022 Oct 24;13:970400. doi: 10.3389/fphar.2022.970400 (PMC9637796; doi:10.3389/fphar.2022.970400)
Supplement: Supplementary file 3 [file DataSheet2.ZIP › 16SrRNA methylase mRNA PCR/PA07-rmtC-admin_2022-04-15 17-29-58_BR001720 - Quantification Cq Results.xlsx]

## Sheet: 测定结果
	Well	Fluor	Target	Content	Sample	Biological Set Name	Cq	Cq Mean	Cq Std. Dev	Starting Quantity (SQ)	Log Starting Quantity	SQ Mean	SQ Std. Dev	Set Point	Well Note
	A01	SYBR		Unkn			7.22605	7.22605	0				0	60
	A02	SYBR		Unkn			6.66398	6.66398	0				0	60
	A03	SYBR		Unkn			6.70346	6.70346	0				0	60
	A04	SYBR		Unkn			6.57187	6.57187	0				0	60
	A05	SYBR		Unkn				0	0			0	0	60
	A06	SYBR		Unkn				0	0			0	0	60
	A07	SYBR		Unkn				0	0			0	0	60
	A08	SYBR		Unkn				0	0			0	0	60
	A09	SYBR		Unkn			34.0253	34.0253	0				0	60
	A10	SYBR		Unkn			32.8345	32.8345	0				0	60
	A11	SYBR		Unkn			33.1752	33.1752	0				0	60
	A12	SYBR		Unkn			33.4982	33.4982	0				0	60
	B01	SYBR		Unkn			6.9765	6.9765	0				0	60
	B02	SYBR		Unkn			6.40568	6.40568	0				0	60
	B03	SYBR		Unkn			6.40096	6.40096	0				0	60
	B04	SYBR		Unkn			6.76956	6.76956	0				0	60
	B05	SYBR		Unkn				0	0			0	0	60
	B06	SYBR		Unkn				0	0			0	0	60
	B07	SYBR		Unkn				0	0			0	0	60
	B08	SYBR		Unkn				0	0			0	0	60
	B09	SYBR		Unkn			32.8906	32.8906	0				0	60
	B10	SYBR		Unkn			32.7724	32.7724	0				0	60
	B11	SYBR		Unkn			32.8263	32.8263	0				0	60
	B12	SYBR		Unkn			32.5893	32.5893	0				0	60
	C01	SYBR		Unkn			6.72737	6.72737	0				0	60
	C02	SYBR		Unkn			6.71337	6.71337	0				0	60
	C03	SYBR		Unkn			6.80527	6.80527	0				0	60
	C04	SYBR		Unkn			6.62719	6.62719	0				0	60
	C05	SYBR		Unkn				0	0			0	0	60
	C06	SYBR		Unkn				0	0			0	0	60
	C07	SYBR		Unkn				0	0			0	0	60
	C08	SYBR		Unkn				0	0			0	0	60
	C09	SYBR		Unkn			32.6697	32.6697	0				0	60
	C10	SYBR		Unkn			32.807	32.807	0				0	60
	C11	SYBR		Unkn			32.9956	32.9956	0				0	60
	C12	SYBR		Unkn				0	0			0	0	60
	D01	SYBR		Unkn			7.25244	7.25244	0				0	60
	D02	SYBR		Unkn			7.37356	7.37356	0				0	60
	D03	SYBR		Unkn			7.18616	7.18616	0				0	60
	D04	SYBR		Unkn			7.44256	7.44256	0				0	60
	D05	SYBR		Unkn				0	0			0	0	60
	D06	SYBR		Unkn				0	0			0	0	60
	D07	SYBR		Unkn				0	0			0	0	60
	D08	SYBR		Unkn				0	0			0	0	60
	D09	SYBR		Unkn			34.8041	34.8041	0				0	60
	D10	SYBR		Unkn			34.2626	34.2626	0				0	60
	D11	SYBR		Unkn			35.216	35.216	0				0	60
	D12	SYBR		Unkn			35.5803	35.5803	0				0	60
	E01	SYBR		Unkn			6.64714	6.64714	0				0	60
	E02	SYBR		Unkn			6.9261	6.9261	0				0	60
	E03	SYBR		Unkn			6.57061	6.57061	0				0	60
	E04	SYBR		Unkn			7.10421	7.10421	0				0	60
	E05	SYBR		Unkn				0	0			0	0	60
	E06	SYBR		Unkn				0	0			0	0	60
	E07	SYBR		Unkn				0	0			0	0	60
	E08	SYBR		Unkn				0	0			0	0	60
	E09	SYBR		Unkn			34.6061	34.6061	0				0	60
	E10	SYBR		Unkn			35.334	35.334	0				0	60
	E11	SYBR		Unkn			34.7368	34.7368	0				0	60
	E12	SYBR		Unkn			35.3956	35.3956	0				0	60
	F01	SYBR		Unkn				0	0			0	0	60
	F02	SYBR		Unkn				0	0			0	0	60
	F03	SYBR		Unkn				0	0			0	0	60
	F04	SYBR		Unkn				0	0			0	0	60
	F05	SYBR		Unkn				0	0			0	0	60
	F06	SYBR		Unkn				0	0			0	0	60
	F07	SYBR		Unkn				0	0			0	0	60
	F08	SYBR		Unkn				0	0			0	0	60
	F09	SYBR		Unkn				0	0			0	0	60
	F10	SYBR		Unkn				0	0			0	0	60
	F11	SYBR		Unkn				0	0			0	0	60
	F12	SYBR		Unkn				0	0			0	0	60
	G01	SYBR		Unkn				0	0			0	0	60
	G02	SYBR		Unkn				0	0			0	0	60
	G03	SYBR		Unkn				0	0			0	0	60
	G04	SYBR		Unkn				0	0			0	0	60
	G05	SYBR		Unkn				0	0			0	0	60
	G06	SYBR		Unkn				0	0			0	0	60
	G07	SYBR		Unkn				0	0			0	0	60
	G08	SYBR		Unkn				0	0			0	0	60
	G09	SYBR		Unkn				0	0			0	0	60
	G10	SYBR		Unkn				0	0			0	0	60
	G11	SYBR		Unkn				0	0			0	0	60
	G12	SYBR		Unkn				0	0			0	0	60
	H01	SYBR		Unkn				0	0			0	0	60
	H02	SYBR		Unkn				0	0			0	0	60
	H03	SYBR		Unkn				0	0			0	0	60
	H04	SYBR		Unkn				0	0			0	0	60
	H05	SYBR		Unkn				0	0			0	0	60
	H06	SYBR		Unkn				0	0			0	0	60
	H07	SYBR		Unkn				0	0			0	0	60
	H08	SYBR		Unkn				0	0			0	0	60
	H09	SYBR		Unkn				0	0			0	0	60
	H10	SYBR		Unkn				0	0			0	0	60
	H11	SYBR		Unkn				0	0			0	0	60
	H12	SYBR		Unkn				0	0			0	0	60

## Sheet: Run Information
File Name	PA07-rmtB-rmtCadmin_2022-04-15 17-29-58_BR001720.pcrd
Created By User	admin
Notes
ID
Run Started	2022/4/15 17:30:47 UTC +08:00
Run Ended	2022/4/15 18:58:27 UTC +08:00
Sample Vol	15
Lid Temp	105
Protocol File Name	百乐程序15ul - 副本.prcl
Plate Setup File Name	Quick Plate_96 wells_SYBR Only.pltd
Base Serial Number	BR001720
Optical Head Serial Number
CFX Manager Version	2.1.1022.0523.
