# Supplementary material for: Artemisinin derivative DHA27 enhances the antibacterial effect of aminoglycosides against Pseudomonas aeruginosa by inhibiting mRNA expression of aminoglycoside-modifying enzymes
Source: Front Pharmacol. 2022 Oct 24;13:970400. doi: 10.3389/fphar.2022.970400 (PMC9637796; doi:10.3389/fphar.2022.970400)
Supplement: Supplementary file 3 [file DataSheet2.ZIP › 16SrRNA methylase mRNA PCR/PA08-armA-rmtA-rmtB-admin_2022-03-16 16-25-34_BR001720 - Quantification Summary.xlsx]

## Sheet: 测定结果
	Well	Fluor	Target	Content	Sample	Cq	SQ
	A01	SYBR		Unkn		6.24398
	A02	SYBR		Unkn		6.22937
	A03	SYBR		Unkn		6.58661
	A04	SYBR		Unkn		6.84419
	A05	SYBR		Unkn		26.8637
	A06	SYBR		Unkn		27.1996
	A07	SYBR		Unkn		27.2571
	A08	SYBR		Unkn		27.2899
	A09	SYBR		Unkn		19.1899
	A10	SYBR		Unkn		20.0617
	A11	SYBR		Unkn		19.477
	A12	SYBR		Unkn		20.0871
	B01	SYBR		Unkn		6.18055
	B02	SYBR		Unkn		6.26101
	B03	SYBR		Unkn		6.98262
	B04	SYBR		Unkn		6.24945
	B05	SYBR		Unkn		26.9114
	B06	SYBR		Unkn		27.9494
	B07	SYBR		Unkn		26.5385
	B08	SYBR		Unkn		26.6605
	B09	SYBR		Unkn		20.1473
	B10	SYBR		Unkn		20.1211
	B11	SYBR		Unkn		20.1457
	B12	SYBR		Unkn		20.259
	C01	SYBR		Unkn		6.51215
	C02	SYBR		Unkn		6.82887
	C03	SYBR		Unkn		6.18485
	C04	SYBR		Unkn		5.3359
	C05	SYBR		Unkn		26.6699
	C06	SYBR		Unkn		27.0088
	C07	SYBR		Unkn		27.6123
	C08	SYBR		Unkn		26.8013
	C09	SYBR		Unkn		20.0182
	C10	SYBR		Unkn		20.0878
	C11	SYBR		Unkn		20.0998
	C12	SYBR		Unkn		20.0086
	D01	SYBR		Unkn		7.20788
	D02	SYBR		Unkn		6.94907
	D03	SYBR		Unkn		7.44546
	D04	SYBR		Unkn		7.02494
	D05	SYBR		Unkn		26.739
	D06	SYBR		Unkn		26.5866
	D07	SYBR		Unkn		27.1093
	D08	SYBR		Unkn		26.826
	D09	SYBR		Unkn		19.4731
	D10	SYBR		Unkn		19.7301
	D11	SYBR		Unkn		19.8018
	D12	SYBR		Unkn		19.6837
	E01	SYBR		Unkn		7.96758
	E02	SYBR		Unkn		7.80844
	E03	SYBR		Unkn		7.39892
	E04	SYBR		Unkn		4.6611
	E05	SYBR		Unkn		26.4818
	E06	SYBR		Unkn		26.8021
	E07	SYBR		Unkn		26.522
	E08	SYBR		Unkn		26.732
	E09	SYBR		Unkn		19.5695
	E10	SYBR		Unkn		19.7263
	E11	SYBR		Unkn		19.7636
	E12	SYBR		Unkn		19.1717
	F01	SYBR		Unkn
	F02	SYBR		Unkn
	F03	SYBR		Unkn
	F04	SYBR		Unkn
	F05	SYBR		Unkn
	F06	SYBR		Unkn
	F07	SYBR		Unkn
	F08	SYBR		Unkn
	F09	SYBR		Unkn
	F10	SYBR		Unkn
	F11	SYBR		Unkn
	F12	SYBR		Unkn
	G01	SYBR		Unkn
	G02	SYBR		Unkn
	G03	SYBR		Unkn
	G04	SYBR		Unkn
	G05	SYBR		Unkn
	G06	SYBR		Unkn
	G07	SYBR		Unkn
	G08	SYBR		Unkn
	G09	SYBR		Unkn
	G10	SYBR		Unkn
	G11	SYBR		Unkn
	G12	SYBR		Unkn
	H01	SYBR		Unkn
	H02	SYBR		Unkn
	H03	SYBR		Unkn
	H04	SYBR		Unkn
	H05	SYBR		Unkn
	H06	SYBR		Unkn
	H07	SYBR		Unkn
	H08	SYBR		Unkn
	H09	SYBR		Unkn
	H10	SYBR		Unkn
	H11	SYBR		Unkn
	H12	SYBR		Unkn

## Sheet: Run Information
File Name	PA08-1admin_2022-03-16 16-25-34_BR001720.pcrd
Created By User	admin
Notes
ID
Run Started	2022/3/16 16:26:15 UTC +08:00
Run Ended	2022/3/16 17:54:13 UTC +08:00
Sample Vol	15
Lid Temp	105
Protocol File Name	百乐程序15ul - 副本.prcl
Plate Setup File Name	Quick Plate_96 wells_SYBR Only.pltd
Base Serial Number	BR001720
Optical Head Serial Number
CFX Manager Version	2.1.1022.0523.
