# Supplementary material for: Artemisinin derivative DHA27 enhances the antibacterial effect of aminoglycosides against Pseudomonas aeruginosa by inhibiting mRNA expression of aminoglycoside-modifying enzymes
Source: Front Pharmacol. 2022 Oct 24;13:970400. doi: 10.3389/fphar.2022.970400 (PMC9637796; doi:10.3389/fphar.2022.970400)
Supplement: Supplementary file 3 [file DataSheet2.ZIP › 16SrRNA methylase mRNA PCR/PA08-rmtC-admin_2022-04-15 19-58-40_BR001720 - Quantification Summary.xlsx]

## Sheet: 测定结果
	Well	Fluor	Target	Content	Sample	Cq	SQ
	A01	SYBR		Unkn		8.21471
	A02	SYBR		Unkn		8.26694
	A03	SYBR		Unkn		8.58943
	A04	SYBR		Unkn		8.33597
	A05	SYBR		Unkn		33.087
	A06	SYBR		Unkn		32.0694
	A07	SYBR		Unkn		31.8862
	A08	SYBR		Unkn		31.2373
	A09	SYBR		Unkn
	A10	SYBR		Unkn
	A11	SYBR		Unkn
	A12	SYBR		Unkn
	B01	SYBR		Unkn		8.60206
	B02	SYBR		Unkn		8.74786
	B03	SYBR		Unkn		9.04311
	B04	SYBR		Unkn		8.50503
	B05	SYBR		Unkn		29.9523
	B06	SYBR		Unkn		31.3621
	B07	SYBR		Unkn		33.1313
	B08	SYBR		Unkn		31.7597
	B09	SYBR		Unkn
	B10	SYBR		Unkn
	B11	SYBR		Unkn
	B12	SYBR		Unkn
	C01	SYBR		Unkn		8.53236
	C02	SYBR		Unkn		8.56291
	C03	SYBR		Unkn		8.26677
	C04	SYBR		Unkn		7.61231
	C05	SYBR		Unkn		31.3918
	C06	SYBR		Unkn		31.5404
	C07	SYBR		Unkn		31.6855
	C08	SYBR		Unkn		31.8432
	C09	SYBR		Unkn
	C10	SYBR		Unkn
	C11	SYBR		Unkn
	C12	SYBR		Unkn
	D01	SYBR		Unkn		9.20418
	D02	SYBR		Unkn		8.76292
	D03	SYBR		Unkn		9.13085
	D04	SYBR		Unkn		8.92083
	D05	SYBR		Unkn		32.9559
	D06	SYBR		Unkn		32.3112
	D07	SYBR		Unkn		33.358
	D08	SYBR		Unkn		33.0867
	D09	SYBR		Unkn
	D10	SYBR		Unkn
	D11	SYBR		Unkn
	D12	SYBR		Unkn
	E01	SYBR		Unkn		9.97731
	E02	SYBR		Unkn		9.30334
	E03	SYBR		Unkn		9.21971
	E04	SYBR		Unkn		9.56418
	E05	SYBR		Unkn		33.609
	E06	SYBR		Unkn		32.3628
	E07	SYBR		Unkn		32.6057
	E08	SYBR		Unkn		33.3608
	E09	SYBR		Unkn
	E10	SYBR		Unkn
	E11	SYBR		Unkn
	E12	SYBR		Unkn
	F01	SYBR		Unkn
	F02	SYBR		Unkn
	F03	SYBR		Unkn
	F04	SYBR		Unkn
	F05	SYBR		Unkn
	F06	SYBR		Unkn
	F07	SYBR		Unkn
	F08	SYBR		Unkn
	F09	SYBR		Unkn
	F10	SYBR		Unkn
	F11	SYBR		Unkn
	F12	SYBR		Unkn
	G01	SYBR		Unkn
	G02	SYBR		Unkn
	G03	SYBR		Unkn
	G04	SYBR		Unkn
	G05	SYBR		Unkn
	G06	SYBR		Unkn
	G07	SYBR		Unkn
	G08	SYBR		Unkn
	G09	SYBR		Unkn
	G10	SYBR		Unkn
	G11	SYBR		Unkn
	G12	SYBR		Unkn
	H01	SYBR		Unkn		32.3208
	H02	SYBR		Unkn		31.5947
	H03	SYBR		Unkn		32.2167
	H04	SYBR		Unkn		32.2707
	H05	SYBR		Unkn
	H06	SYBR		Unkn
	H07	SYBR		Unkn
	H08	SYBR		Unkn
	H09	SYBR		Unkn
	H10	SYBR		Unkn
	H11	SYBR		Unkn
	H12	SYBR		Unkn

## Sheet: Run Information
File Name	PA08-rmtC-PA09-rmtCadmin_2022-04-15 19-58-40_BR001720.pcrd
Created By User	admin
Notes
ID
Run Started	2022/4/15 19:59:17 UTC +08:00
Run Ended	2022/4/15 21:27:25 UTC +08:00
Sample Vol	15
Lid Temp	105
Protocol File Name	百乐程序15ul - 副本.prcl
Plate Setup File Name	Quick Plate_96 wells_SYBR Only.pltd
Base Serial Number	BR001720
Optical Head Serial Number
CFX Manager Version	2.1.1022.0523.
