# Supplementary material for: Artemisinin derivative DHA27 enhances the antibacterial effect of aminoglycosides against Pseudomonas aeruginosa by inhibiting mRNA expression of aminoglycoside-modifying enzymes
Source: Front Pharmacol. 2022 Oct 24;13:970400. doi: 10.3389/fphar.2022.970400 (PMC9637796; doi:10.3389/fphar.2022.970400)
Supplement: Supplementary file 3 [file DataSheet2.ZIP › 16SrRNA methylase mRNA PCR/PA09-armA-rmtD-admin_2022-04-09 11-59-31_BR001720 - Quantification Cq Results.xlsx]

## Sheet: 测定结果
	Well	Fluor	Target	Content	Sample	Biological Set Name	Cq	Cq Mean	Cq Std. Dev	Starting Quantity (SQ)	Log Starting Quantity	SQ Mean	SQ Std. Dev	Set Point	Well Note
	A01	SYBR		Unkn			6.69353	6.69353	0				0	60
	A02	SYBR		Unkn			6.12498	6.12498	0				0	60
	A03	SYBR		Unkn			6.22264	6.22264	0				0	60
	A04	SYBR		Unkn			6.86807	6.86807	0				0	60
	A05	SYBR		Unkn			28.8781	28.8781	0				0	60
	A06	SYBR		Unkn			29.562	29.562	0				0	60
	A07	SYBR		Unkn			29.8931	29.8931	0				0	60
	A08	SYBR		Unkn			29.9213	29.9213	0				0	60
	A09	SYBR		Unkn			35.0548	35.0548	0				0	60
	A10	SYBR		Unkn			38.6503	38.6503	0				0	60
	A11	SYBR		Unkn			38.0176	38.0176	0				0	60
	A12	SYBR		Unkn			36.716	36.716	0				0	60
	B01	SYBR		Unkn			6.7261	6.7261	0				0	60
	B02	SYBR		Unkn			6.14016	6.14016	0				0	60
	B03	SYBR		Unkn			6.25938	6.25938	0				0	60
	B04	SYBR		Unkn			6.51225	6.51225	0				0	60
	B05	SYBR		Unkn			29.7866	29.7866	0				0	60
	B06	SYBR		Unkn			29.6097	29.6097	0				0	60
	B07	SYBR		Unkn			29.547	29.547	0				0	60
	B08	SYBR		Unkn			29.6894	29.6894	0				0	60
	B09	SYBR		Unkn			36.4926	36.4926	0				0	60
	B10	SYBR		Unkn				0	0			0	0	60
	B11	SYBR		Unkn				0	0			0	0	60
	B12	SYBR		Unkn			36.0263	36.0263	0				0	60
	C01	SYBR		Unkn			5.60979	5.60979	0				0	60
	C02	SYBR		Unkn			5.6981	5.6981	0				0	60
	C03	SYBR		Unkn			5.85717	5.85717	0				0	60
	C04	SYBR		Unkn			5.60985	5.60985	0				0	60
	C05	SYBR		Unkn			29.1196	29.1196	0				0	60
	C06	SYBR		Unkn			29.5863	29.5863	0				0	60
	C07	SYBR		Unkn			29.906	29.906	0				0	60
	C08	SYBR		Unkn			29.4155	29.4155	0				0	60
	C09	SYBR		Unkn			36.8004	36.8004	0				0	60
	C10	SYBR		Unkn			39.8969	39.8969	0				0	60
	C11	SYBR		Unkn			37.2312	37.2312	0				0	60
	C12	SYBR		Unkn				0	0			0	0	60
	D01	SYBR		Unkn			6.21245	6.21245	0				0	60
	D02	SYBR		Unkn			6.45338	6.45338	0				0	60
	D03	SYBR		Unkn			7.04332	7.04332	0				0	60
	D04	SYBR		Unkn			6.79107	6.79107	0				0	60
	D05	SYBR		Unkn			29.5773	29.5773	0				0	60
	D06	SYBR		Unkn			29.2799	29.2799	0				0	60
	D07	SYBR		Unkn			29.1677	29.1677	0				0	60
	D08	SYBR		Unkn			28.9785	28.9785	0				0	60
	D09	SYBR		Unkn			34.0188	34.0188	0				0	60
	D10	SYBR		Unkn			39.2237	39.2237	0				0	60
	D11	SYBR		Unkn			35.5772	35.5772	0				0	60
	D12	SYBR		Unkn			36.2408	36.2408	0				0	60
	E01	SYBR		Unkn			7.21448	7.21448	0				0	60
	E02	SYBR		Unkn			7.43881	7.43881	0				0	60
	E03	SYBR		Unkn			7.42178	7.42178	0				0	60
	E04	SYBR		Unkn			7.18004	7.18004	0				0	60
	E05	SYBR		Unkn			29.3936	29.3936	0				0	60
	E06	SYBR		Unkn			29.0065	29.0065	0				0	60
	E07	SYBR		Unkn			28.0748	28.0748	0				0	60
	E08	SYBR		Unkn			29.2182	29.2182	0				0	60
	E09	SYBR		Unkn			36.1779	36.1779	0				0	60
	E10	SYBR		Unkn				0	0			0	0	60
	E11	SYBR		Unkn			35.1823	35.1823	0				0	60
	E12	SYBR		Unkn			2.65239	2.65239	0				0	60
	F01	SYBR		Unkn			30.0547	30.0547	0				0	60
	F02	SYBR		Unkn			30.0599	30.0599	0				0	60
	F03	SYBR		Unkn			30.1088	30.1088	0				0	60
	F04	SYBR		Unkn			29.7862	29.7862	0				0	60
	F05	SYBR		Unkn			30.1225	30.1225	0				0	60
	F06	SYBR		Unkn			30.1851	30.1851	0				0	60
	F07	SYBR		Unkn			30.0221	30.0221	0				0	60
	F08	SYBR		Unkn			29.8631	29.8631	0				0	60
	F09	SYBR		Unkn				0	0			0	0	60
	F10	SYBR		Unkn				0	0			0	0	60
	F11	SYBR		Unkn				0	0			0	0	60
	F12	SYBR		Unkn				0	0			0	0	60
	G01	SYBR		Unkn			30.1202	30.1202	0				0	60
	G02	SYBR		Unkn			30.1426	30.1426	0				0	60
	G03	SYBR		Unkn			29.5632	29.5632	0				0	60
	G04	SYBR		Unkn			30.1652	30.1652	0				0	60
	G05	SYBR		Unkn			29.8583	29.8583	0				0	60
	G06	SYBR		Unkn			30.217	30.217	0				0	60
	G07	SYBR		Unkn			29.7159	29.7159	0				0	60
	G08	SYBR		Unkn			29.7983	29.7983	0				0	60
	G09	SYBR		Unkn				0	0			0	0	60
	G10	SYBR		Unkn				0	0			0	0	60
	G11	SYBR		Unkn				0	0			0	0	60
	G12	SYBR		Unkn				0	0			0	0	60
	H01	SYBR		Unkn			30.1582	30.1582	0				0	60
	H02	SYBR		Unkn			30.4028	30.4028	0				0	60
	H03	SYBR		Unkn			30.0258	30.0258	0				0	60
	H04	SYBR		Unkn			30.1551	30.1551	0				0	60
	H05	SYBR		Unkn				0	0			0	0	60
	H06	SYBR		Unkn				0	0			0	0	60
	H07	SYBR		Unkn				0	0			0	0	60
	H08	SYBR		Unkn				0	0			0	0	60
	H09	SYBR		Unkn				0	0			0	0	60
	H10	SYBR		Unkn				0	0			0	0	60
	H11	SYBR		Unkn				0	0			0	0	60
	H12	SYBR		Unkn				0	0			0	0	60

## Sheet: Run Information
File Name	PA09-armA-rmtB-rmtDadmin_2022-04-09 11-59-31_BR001720.pcrd
Created By User	admin
Notes
ID
Run Started	2022/4/9 12:00:24 UTC +08:00
Run Ended	2022/4/9 13:28:42 UTC +08:00
Sample Vol	15
Lid Temp	105
Protocol File Name	百乐程序15ul - 副本.prcl
Plate Setup File Name	Quick Plate_96 wells_SYBR Only.pltd
Base Serial Number	BR001720
Optical Head Serial Number
CFX Manager Version	2.1.1022.0523.
