# Supplementary material for: Artemisinin derivative DHA27 enhances the antibacterial effect of aminoglycosides against Pseudomonas aeruginosa by inhibiting mRNA expression of aminoglycoside-modifying enzymes
Source: Front Pharmacol. 2022 Oct 24;13:970400. doi: 10.3389/fphar.2022.970400 (PMC9637796; doi:10.3389/fphar.2022.970400)
Supplement: Supplementary file 3 [file DataSheet2.ZIP › 16SrRNA methylase mRNA PCR/PA09-rmtA-admin_2022-03-30 15-56-42_BR001720 - Quantification Cq Results.xlsx]

## Sheet: 测定结果
	Well	Fluor	Target	Content	Sample	Biological Set Name	Cq	Cq Mean	Cq Std. Dev	Starting Quantity (SQ)	Log Starting Quantity	SQ Mean	SQ Std. Dev	Set Point	Well Note
	A01	SYBR		Unkn			7.65257	7.65257	0				0	60
	A02	SYBR		Unkn			7.49461	7.49461	0				0	60
	A03	SYBR		Unkn			7.5346	7.5346	0				0	60
	A04	SYBR		Unkn			8.05435	8.05435	0				0	60
	A05	SYBR		Unkn			22.4591	22.4591	0				0	60
	A06	SYBR		Unkn			22.5318	22.5318	0				0	60
	A07	SYBR		Unkn			22.4842	22.4842	0				0	60
	A08	SYBR		Unkn			22.5578	22.5578	0				0	60
	A09	SYBR		Unkn				0	0			0	0	60
	A10	SYBR		Unkn				0	0			0	0	60
	A11	SYBR		Unkn				0	0			0	0	60
	A12	SYBR		Unkn				0	0			0	0	60
	B01	SYBR		Unkn			7.55917	7.55917	0				0	60
	B02	SYBR		Unkn			7.38177	7.38177	0				0	60
	B03	SYBR		Unkn			7.55603	7.55603	0				0	60
	B04	SYBR		Unkn			7.38449	7.38449	0				0	60
	B05	SYBR		Unkn			22.4947	22.4947	0				0	60
	B06	SYBR		Unkn			22.193	22.193	0				0	60
	B07	SYBR		Unkn			22.4257	22.4257	0				0	60
	B08	SYBR		Unkn			20.908	20.908	0				0	60
	B09	SYBR		Unkn				0	0			0	0	60
	B10	SYBR		Unkn				0	0			0	0	60
	B11	SYBR		Unkn				0	0			0	0	60
	B12	SYBR		Unkn				0	0			0	0	60
	C01	SYBR		Unkn			7.24696	7.24696	0				0	60
	C02	SYBR		Unkn			6.92659	6.92659	0				0	60
	C03	SYBR		Unkn			6.74682	6.74682	0				0	60
	C04	SYBR		Unkn			7.57835	7.57835	0				0	60
	C05	SYBR		Unkn			22.3737	22.3737	0				0	60
	C06	SYBR		Unkn			22.2161	22.2161	0				0	60
	C07	SYBR		Unkn			22.4309	22.4309	0				0	60
	C08	SYBR		Unkn			22.3706	22.3706	0				0	60
	C09	SYBR		Unkn				0	0			0	0	60
	C10	SYBR		Unkn				0	0			0	0	60
	C11	SYBR		Unkn				0	0			0	0	60
	C12	SYBR		Unkn				0	0			0	0	60
	D01	SYBR		Unkn			7.42174	7.42174	0				0	60
	D02	SYBR		Unkn			7.38964	7.38964	0				0	60
	D03	SYBR		Unkn			7.51634	7.51634	0				0	60
	D04	SYBR		Unkn			7.42645	7.42645	0				0	60
	D05	SYBR		Unkn			22.2999	22.2999	0				0	60
	D06	SYBR		Unkn			22.2938	22.2938	0				0	60
	D07	SYBR		Unkn			22.2971	22.2971	0				0	60
	D08	SYBR		Unkn			22.2333	22.2333	0				0	60
	D09	SYBR		Unkn				0	0			0	0	60
	D10	SYBR		Unkn				0	0			0	0	60
	D11	SYBR		Unkn				0	0			0	0	60
	D12	SYBR		Unkn				0	0			0	0	60
	E01	SYBR		Unkn			8.38371	8.38371	0				0	60
	E02	SYBR		Unkn			8.23604	8.23604	0				0	60
	E03	SYBR		Unkn			8.22924	8.22924	0				0	60
	E04	SYBR		Unkn			8.04039	8.04039	0				0	60
	E05	SYBR		Unkn			22.1725	22.1725	0				0	60
	E06	SYBR		Unkn			22.0226	22.0226	0				0	60
	E07	SYBR		Unkn			21.5052	21.5052	0				0	60
	E08	SYBR		Unkn			22.1204	22.1204	0				0	60
	E09	SYBR		Unkn				0	0			0	0	60
	E10	SYBR		Unkn				0	0			0	0	60
	E11	SYBR		Unkn				0	0			0	0	60
	E12	SYBR		Unkn				0	0			0	0	60
	F01	SYBR		Unkn				0	0			0	0	60
	F02	SYBR		Unkn				0	0			0	0	60
	F03	SYBR		Unkn				0	0			0	0	60
	F04	SYBR		Unkn				0	0			0	0	60
	F05	SYBR		Unkn				0	0			0	0	60
	F06	SYBR		Unkn				0	0			0	0	60
	F07	SYBR		Unkn				0	0			0	0	60
	F08	SYBR		Unkn				0	0			0	0	60
	F09	SYBR		Unkn				0	0			0	0	60
	F10	SYBR		Unkn				0	0			0	0	60
	F11	SYBR		Unkn				0	0			0	0	60
	F12	SYBR		Unkn				0	0			0	0	60
	G01	SYBR		Unkn				0	0			0	0	60
	G02	SYBR		Unkn				0	0			0	0	60
	G03	SYBR		Unkn				0	0			0	0	60
	G04	SYBR		Unkn				0	0			0	0	60
	G05	SYBR		Unkn				0	0			0	0	60
	G06	SYBR		Unkn				0	0			0	0	60
	G07	SYBR		Unkn				0	0			0	0	60
	G08	SYBR		Unkn				0	0			0	0	60
	G09	SYBR		Unkn				0	0			0	0	60
	G10	SYBR		Unkn				0	0			0	0	60
	G11	SYBR		Unkn				0	0			0	0	60
	G12	SYBR		Unkn				0	0			0	0	60
	H01	SYBR		Unkn				0	0			0	0	60
	H02	SYBR		Unkn				0	0			0	0	60
	H03	SYBR		Unkn				0	0			0	0	60
	H04	SYBR		Unkn				0	0			0	0	60
	H05	SYBR		Unkn				0	0			0	0	60
	H06	SYBR		Unkn				0	0			0	0	60
	H07	SYBR		Unkn				0	0			0	0	60
	H08	SYBR		Unkn				0	0			0	0	60
	H09	SYBR		Unkn				0	0			0	0	60
	H10	SYBR		Unkn				0	0			0	0	60
	H11	SYBR		Unkn				0	0			0	0	60
	H12	SYBR		Unkn				0	0			0	0	60

## Sheet: Run Information
File Name	PA09-1admin_2022-03-30 15-56-42_BR001720.pcrd
Created By User	admin
Notes
ID
Run Started	2022/3/30 15:57:06 UTC +08:00
Run Ended	2022/3/30 17:25:26 UTC +08:00
Sample Vol	15
Lid Temp	105
Protocol File Name	百乐程序15ul - 副本.prcl
Plate Setup File Name	Quick Plate_96 wells_SYBR Only.pltd
Base Serial Number	BR001720
Optical Head Serial Number
CFX Manager Version	2.1.1022.0523.
