# Supplementary material for: Artemisinin derivative DHA27 enhances the antibacterial effect of aminoglycosides against Pseudomonas aeruginosa by inhibiting mRNA expression of aminoglycoside-modifying enzymes
Source: Front Pharmacol. 2022 Oct 24;13:970400. doi: 10.3389/fphar.2022.970400 (PMC9637796; doi:10.3389/fphar.2022.970400)
Supplement: Supplementary file 3 [file DataSheet2.ZIP › 16SrRNA methylase mRNA PCR/PA13-armA-rmtB-1-admin_2022-03-15 15-25-58_BR001720 - Quantification Summary.xlsx]

## Sheet: 测定结果
	Well	Fluor	Target	Content	Sample	Cq	SQ
	A01	SYBR		Unkn		5.84164
	A02	SYBR		Unkn		6.49201
	A03	SYBR		Unkn		6.19768
	A04	SYBR		Unkn		6.6221
	A05	SYBR		Unkn		29.3981
	A06	SYBR		Unkn		29.5001
	A07	SYBR		Unkn		29.7423
	A08	SYBR		Unkn		29.2739
	A09	SYBR		Unkn
	A10	SYBR		Unkn
	A11	SYBR		Unkn
	A12	SYBR		Unkn
	B01	SYBR		Unkn		7.18374
	B02	SYBR		Unkn		6.09404
	B03	SYBR		Unkn		6.212
	B04	SYBR		Unkn		5.73306
	B05	SYBR		Unkn		25.2577
	B06	SYBR		Unkn		28.5323
	B07	SYBR		Unkn		28.8163
	B08	SYBR		Unkn		29.5595
	B09	SYBR		Unkn
	B10	SYBR		Unkn
	B11	SYBR		Unkn
	B12	SYBR		Unkn
	C01	SYBR		Unkn		6.04271
	C02	SYBR		Unkn		6.65025
	C03	SYBR		Unkn		6.53151
	C04	SYBR		Unkn		6.54864
	C05	SYBR		Unkn		29.4933
	C06	SYBR		Unkn		29.4791
	C07	SYBR		Unkn		29.309
	C08	SYBR		Unkn		29.3451
	C09	SYBR		Unkn
	C10	SYBR		Unkn
	C11	SYBR		Unkn
	C12	SYBR		Unkn
	D01	SYBR		Unkn		10.7851
	D02	SYBR		Unkn		11.0698
	D03	SYBR		Unkn		10.8779
	D04	SYBR		Unkn		11.2335
	D05	SYBR		Unkn		28.5716
	D06	SYBR		Unkn		28.4913
	D07	SYBR		Unkn		28.7966
	D08	SYBR		Unkn		28.6234
	D09	SYBR		Unkn
	D10	SYBR		Unkn
	D11	SYBR		Unkn
	D12	SYBR		Unkn
	E01	SYBR		Unkn		10.5334
	E02	SYBR		Unkn		10.6768
	E03	SYBR		Unkn		10.9973
	E04	SYBR		Unkn		10.4632
	E05	SYBR		Unkn		27.4007
	E06	SYBR		Unkn		27.7346
	E07	SYBR		Unkn		28.5716
	E08	SYBR		Unkn		27.8215
	E09	SYBR		Unkn
	E10	SYBR		Unkn
	E11	SYBR		Unkn
	E12	SYBR		Unkn
	F01	SYBR		Unkn		24.9356
	F02	SYBR		Unkn		23.0773
	F03	SYBR		Unkn		23.7231
	F04	SYBR		Unkn		22.6285
	F05	SYBR		Unkn		22.583
	F06	SYBR		Unkn		21.9442
	F07	SYBR		Unkn		21.1611
	F08	SYBR		Unkn		22.7372
	F09	SYBR		Unkn
	F10	SYBR		Unkn
	F11	SYBR		Unkn
	F12	SYBR		Unkn
	G01	SYBR		Unkn		22.8918
	G02	SYBR		Unkn		22.5057
	G03	SYBR		Unkn		22.4446
	G04	SYBR		Unkn		22.3678
	G05	SYBR		Unkn		22.4803
	G06	SYBR		Unkn		22.9597
	G07	SYBR		Unkn		23.32
	G08	SYBR		Unkn		23.3004
	G09	SYBR		Unkn
	G10	SYBR		Unkn
	G11	SYBR		Unkn
	G12	SYBR		Unkn
	H01	SYBR		Unkn		23.6906
	H02	SYBR		Unkn		22.2688
	H03	SYBR		Unkn		23.0849
	H04	SYBR		Unkn		23.9483
	H05	SYBR		Unkn
	H06	SYBR		Unkn
	H07	SYBR		Unkn
	H08	SYBR		Unkn
	H09	SYBR		Unkn
	H10	SYBR		Unkn
	H11	SYBR		Unkn
	H12	SYBR		Unkn

## Sheet: Run Information
File Name	PA13-1admin_2022-03-15 15-25-58_BR001720.pcrd
Created By User	admin
Notes
ID
Run Started	2022/3/15 15:26:46 UTC +08:00
Run Ended	2022/3/15 16:54:55 UTC +08:00
Sample Vol	15
Lid Temp	105
Protocol File Name	百乐程序15ul - 副本.prcl
Plate Setup File Name	Quick Plate_96 wells_SYBR Only.pltd
Base Serial Number	BR001720
Optical Head Serial Number
CFX Manager Version	2.1.1022.0523.
