# Supplementary material for: Artemisinin derivative DHA27 enhances the antibacterial effect of aminoglycosides against Pseudomonas aeruginosa by inhibiting mRNA expression of aminoglycoside-modifying enzymes
Source: Front Pharmacol. 2022 Oct 24;13:970400. doi: 10.3389/fphar.2022.970400 (PMC9637796; doi:10.3389/fphar.2022.970400)
Supplement: Supplementary file 3 [file DataSheet2.ZIP › 16SrRNA methylase mRNA PCR/PA13-rmtA-rmtC-admin_2022-04-21 11-57-59_BR001720 - Quantification Summary.xlsx]

## Sheet: 测定结果
	Well	Fluor	Target	Content	Sample	Cq	SQ
	A01	SYBR		Unkn		6.2173
	A02	SYBR		Unkn		6.7517
	A03	SYBR		Unkn		6.54817
	A04	SYBR		Unkn		7.12493
	A05	SYBR		Unkn		26.1349
	A06	SYBR		Unkn		26.1669
	A07	SYBR		Unkn		26.2027
	A08	SYBR		Unkn		26.2949
	A09	SYBR		Unkn
	A10	SYBR		Unkn
	A11	SYBR		Unkn
	A12	SYBR		Unkn
	B01	SYBR		Unkn		7.98317
	B02	SYBR		Unkn		6.81401
	B03	SYBR		Unkn		6.8232
	B04	SYBR		Unkn		6.43038
	B05	SYBR		Unkn		26.0881
	B06	SYBR		Unkn		26.2746
	B07	SYBR		Unkn		26.2167
	B08	SYBR		Unkn		26.2587
	B09	SYBR		Unkn
	B10	SYBR		Unkn
	B11	SYBR		Unkn
	B12	SYBR		Unkn
	C01	SYBR		Unkn		6.67232
	C02	SYBR		Unkn		7.42183
	C03	SYBR		Unkn		6.82632
	C04	SYBR		Unkn		7.21758
	C05	SYBR		Unkn		26.1028
	C06	SYBR		Unkn		25.8251
	C07	SYBR		Unkn		26.1665
	C08	SYBR		Unkn		25.8456
	C09	SYBR		Unkn
	C10	SYBR		Unkn
	C11	SYBR		Unkn
	C12	SYBR		Unkn
	D01	SYBR		Unkn		11.4477
	D02	SYBR		Unkn		11.4189
	D03	SYBR		Unkn		11.3491
	D04	SYBR		Unkn		11.6934
	D05	SYBR		Unkn		26.0194
	D06	SYBR		Unkn		26.1671
	D07	SYBR		Unkn		26.2642
	D08	SYBR		Unkn		26.2062
	D09	SYBR		Unkn
	D10	SYBR		Unkn
	D11	SYBR		Unkn
	D12	SYBR		Unkn
	E01	SYBR		Unkn		11.198
	E02	SYBR		Unkn		11.2532
	E03	SYBR		Unkn		11.0007
	E04	SYBR		Unkn		10.9915
	E05	SYBR		Unkn		26.0142
	E06	SYBR		Unkn		25.0555
	E07	SYBR		Unkn		26.1758
	E08	SYBR		Unkn		26.1592
	E09	SYBR		Unkn
	E10	SYBR		Unkn
	E11	SYBR		Unkn
	E12	SYBR		Unkn
	F01	SYBR		Unkn		32.6165
	F02	SYBR		Unkn		32.3163
	F03	SYBR		Unkn		32.8068
	F04	SYBR		Unkn		32.5541
	F05	SYBR		Unkn		33.3099
	F06	SYBR		Unkn		32.7876
	F07	SYBR		Unkn		32.885
	F08	SYBR		Unkn		33.5654
	F09	SYBR		Unkn
	F10	SYBR		Unkn
	F11	SYBR		Unkn
	F12	SYBR		Unkn
	G01	SYBR		Unkn		31.9152
	G02	SYBR		Unkn		31.8374
	G03	SYBR		Unkn		31.3053
	G04	SYBR		Unkn		30.9716
	G05	SYBR		Unkn		33.2408
	G06	SYBR		Unkn		33.0261
	G07	SYBR		Unkn		34.1298
	G08	SYBR		Unkn		33.9333
	G09	SYBR		Unkn
	G10	SYBR		Unkn
	G11	SYBR		Unkn
	G12	SYBR		Unkn
	H01	SYBR		Unkn		31.4558
	H02	SYBR		Unkn		30.6829
	H03	SYBR		Unkn		31.1825
	H04	SYBR		Unkn		31.4897
	H05	SYBR		Unkn
	H06	SYBR		Unkn
	H07	SYBR		Unkn
	H08	SYBR		Unkn
	H09	SYBR		Unkn
	H10	SYBR		Unkn
	H11	SYBR		Unkn
	H12	SYBR		Unkn

## Sheet: Run Information
File Name	PA13-rmtA-rmtB-rmtCadmin_2022-04-21 11-57-59_BR001720.pcrd
Created By User	admin
Notes
ID
Run Started	2022/4/21 11:58:36 UTC +08:00
Run Ended	2022/4/21 13:26:41 UTC +08:00
Sample Vol	15
Lid Temp	105
Protocol File Name	百乐程序15ul - 副本.prcl
Plate Setup File Name	Quick Plate_96 wells_SYBR Only.pltd
Base Serial Number	BR001720
Optical Head Serial Number
CFX Manager Version	2.1.1022.0523.
