# Supplementary material for: Artemisinin derivative DHA27 enhances the antibacterial effect of aminoglycosides against Pseudomonas aeruginosa by inhibiting mRNA expression of aminoglycoside-modifying enzymes
Source: Front Pharmacol. 2022 Oct 24;13:970400. doi: 10.3389/fphar.2022.970400 (PMC9637796; doi:10.3389/fphar.2022.970400)
Supplement: Supplementary file 3 [file DataSheet2.ZIP › 16SrRNA methylase mRNA PCR/PA13-rmtD-admin_2022-03-15 16-17-49_BR003621 - Quantification Summary.xlsx]

## Sheet: 测定结果
	Well	Fluor	Target	Content	Sample	Cq	SQ
	A01	SYBR		Unkn		5.4257
	A02	SYBR		Unkn		6.27209
	A03	SYBR		Unkn		5.58144
	A04	SYBR		Unkn		6.72061
	A05	SYBR		Unkn
	A06	SYBR		Unkn
	A07	SYBR		Unkn
	A08	SYBR		Unkn
	A09	SYBR		Unkn		30.1467
	A10	SYBR		Unkn		29.599
	A11	SYBR		Unkn		30.9731
	A12	SYBR		Unkn		30.0834
	B01	SYBR		Unkn		7.13778
	B02	SYBR		Unkn		6.25084
	B03	SYBR		Unkn		6.1399
	B04	SYBR		Unkn		5.64387
	B05	SYBR		Unkn
	B06	SYBR		Unkn
	B07	SYBR		Unkn
	B08	SYBR		Unkn
	B09	SYBR		Unkn		30.7893
	B10	SYBR		Unkn		30.3035
	B11	SYBR		Unkn		29.2996
	B12	SYBR		Unkn		31.0749
	C01	SYBR		Unkn		6.01429
	C02	SYBR		Unkn		6.95028
	C03	SYBR		Unkn		6.76299
	C04	SYBR		Unkn		6.67864
	C05	SYBR		Unkn
	C06	SYBR		Unkn
	C07	SYBR		Unkn
	C08	SYBR		Unkn
	C09	SYBR		Unkn		30.7824
	C10	SYBR		Unkn		30.9222
	C11	SYBR		Unkn		30.8017
	C12	SYBR		Unkn		30.7996
	D01	SYBR		Unkn		10.9037
	D02	SYBR		Unkn		11.237
	D03	SYBR		Unkn		10.9855
	D04	SYBR		Unkn		11.2227
	D05	SYBR		Unkn
	D06	SYBR		Unkn
	D07	SYBR		Unkn
	D08	SYBR		Unkn
	D09	SYBR		Unkn		30.8258
	D10	SYBR		Unkn		30.5347
	D11	SYBR		Unkn		30.3241
	D12	SYBR		Unkn		30.6252
	E01	SYBR		Unkn		10.3584
	E02	SYBR		Unkn		10.2287
	E03	SYBR		Unkn		10.2586
	E04	SYBR		Unkn		10.4104
	E05	SYBR		Unkn
	E06	SYBR		Unkn
	E07	SYBR		Unkn
	E08	SYBR		Unkn
	E09	SYBR		Unkn		30.9699
	E10	SYBR		Unkn		31.015
	E11	SYBR		Unkn		30.6836
	E12	SYBR		Unkn		30.5618
	F01	SYBR		Unkn
	F02	SYBR		Unkn
	F03	SYBR		Unkn
	F04	SYBR		Unkn
	F05	SYBR		Unkn
	F06	SYBR		Unkn
	F07	SYBR		Unkn
	F08	SYBR		Unkn
	F09	SYBR		Unkn
	F10	SYBR		Unkn
	F11	SYBR		Unkn
	F12	SYBR		Unkn
	G01	SYBR		Unkn
	G02	SYBR		Unkn
	G03	SYBR		Unkn
	G04	SYBR		Unkn
	G05	SYBR		Unkn
	G06	SYBR		Unkn
	G07	SYBR		Unkn
	G08	SYBR		Unkn
	G09	SYBR		Unkn
	G10	SYBR		Unkn
	G11	SYBR		Unkn
	G12	SYBR		Unkn
	H01	SYBR		Unkn
	H02	SYBR		Unkn
	H03	SYBR		Unkn
	H04	SYBR		Unkn
	H05	SYBR		Unkn
	H06	SYBR		Unkn
	H07	SYBR		Unkn
	H08	SYBR		Unkn
	H09	SYBR		Unkn
	H10	SYBR		Unkn
	H11	SYBR		Unkn
	H12	SYBR		Unkn

## Sheet: Run Information
File Name	PA13-2 admin_2022-03-15 16-17-49_BR003621.pcrd
Created By User	admin
Notes
ID
Run Started	2022/3/15 16:18:53 UTC +08:00
Run Ended	2022/3/15 17:46:41 UTC +08:00
Sample Vol	15
Lid Temp	105
Protocol File Name	百乐程序-15ul.prcl
Plate Setup File Name	Quick Plate_96 wells_SYBR Only.pltd
Base Serial Number	BR003621
Optical Head Serial Number	788BR03772
CFX Manager Version	2.1.1022.0523.
