# Supplementary material for: Artemisinin derivative DHA27 enhances the antibacterial effect of aminoglycosides against Pseudomonas aeruginosa by inhibiting mRNA expression of aminoglycoside-modifying enzymes
Source: Front Pharmacol. 2022 Oct 24;13:970400. doi: 10.3389/fphar.2022.970400 (PMC9637796; doi:10.3389/fphar.2022.970400)
Supplement: Supplementary file 3 [file DataSheet2.ZIP › 16SrRNA methylase mRNA PCR/PA16-armA-rmtA-rmtB-admin_2022-04-11 15-22-04_BR001720 - Quantification Cq Results.xlsx]

## Sheet: 测定结果
	Well	Fluor	Target	Content	Sample	Biological Set Name	Cq	Cq Mean	Cq Std. Dev	Starting Quantity (SQ)	Log Starting Quantity	SQ Mean	SQ Std. Dev	Set Point	Well Note
	A01	SYBR		Unkn			7.79891	7.79891	0				0	60
	A02	SYBR		Unkn			7.24491	7.24491	0				0	60
	A03	SYBR		Unkn			7.52062	7.52062	0				0	60
	A04	SYBR		Unkn			6.98053	6.98053	0				0	60
	A05	SYBR		Unkn			33.5841	33.5841	0				0	60
	A06	SYBR		Unkn			34.5999	34.5999	0				0	60
	A07	SYBR		Unkn			34.1874	34.1874	0				0	60
	A08	SYBR		Unkn			33.3431	33.3431	0				0	60
	A09	SYBR		Unkn			29.6027	29.6027	0				0	60
	A10	SYBR		Unkn			29.2753	29.2753	0				0	60
	A11	SYBR		Unkn			28.3313	28.3313	0				0	60
	A12	SYBR		Unkn			29.4748	29.4748	0				0	60
	B01	SYBR		Unkn			7.78451	7.78451	0				0	60
	B02	SYBR		Unkn			7.53494	7.53494	0				0	60
	B03	SYBR		Unkn			7.22434	7.22434	0				0	60
	B04	SYBR		Unkn			7.64058	7.64058	0				0	60
	B05	SYBR		Unkn			33.9405	33.9405	0				0	60
	B06	SYBR		Unkn			33.3765	33.3765	0				0	60
	B07	SYBR		Unkn			33.8548	33.8548	0				0	60
	B08	SYBR		Unkn			33.5168	33.5168	0				0	60
	B09	SYBR		Unkn			29.2462	29.2462	0				0	60
	B10	SYBR		Unkn			26.8855	26.8855	0				0	60
	B11	SYBR		Unkn			29.3191	29.3191	0				0	60
	B12	SYBR		Unkn			29.5642	29.5642	0				0	60
	C01	SYBR		Unkn			7.86014	7.86014	0				0	60
	C02	SYBR		Unkn			7.91573	7.91573	0				0	60
	C03	SYBR		Unkn			7.80256	7.80256	0				0	60
	C04	SYBR		Unkn			8.11432	8.11432	0				0	60
	C05	SYBR		Unkn			32.5957	32.5957	0				0	60
	C06	SYBR		Unkn			32.7678	32.7678	0				0	60
	C07	SYBR		Unkn			33.7759	33.7759	0				0	60
	C08	SYBR		Unkn			32.7587	32.7587	0				0	60
	C09	SYBR		Unkn			28.9576	28.9576	0				0	60
	C10	SYBR		Unkn			29.0169	29.0169	0				0	60
	C11	SYBR		Unkn			26.684	26.684	0				0	60
	C12	SYBR		Unkn			28.5797	28.5797	0				0	60
	D01	SYBR		Unkn			9.34683	9.34683	0				0	60
	D02	SYBR		Unkn			9.49676	9.49676	0				0	60
	D03	SYBR		Unkn			9.75148	9.75148	0				0	60
	D04	SYBR		Unkn			9.5229	9.5229	0				0	60
	D05	SYBR		Unkn			32.4118	32.4118	0				0	60
	D06	SYBR		Unkn			32.893	32.893	0				0	60
	D07	SYBR		Unkn			32.502	32.502	0				0	60
	D08	SYBR		Unkn			32.2242	32.2242	0				0	60
	D09	SYBR		Unkn			28.1459	28.1459	0				0	60
	D10	SYBR		Unkn			29.0441	29.0441	0				0	60
	D11	SYBR		Unkn			28.8742	28.8742	0				0	60
	D12	SYBR		Unkn			28.7135	28.7135	0				0	60
	E01	SYBR		Unkn			9.60079	9.60079	0				0	60
	E02	SYBR		Unkn			9.32047	9.32047	0				0	60
	E03	SYBR		Unkn			9.11908	9.11908	0				0	60
	E04	SYBR		Unkn			9.07428	9.07428	0				0	60
	E05	SYBR		Unkn			32.577	32.577	0				0	60
	E06	SYBR		Unkn			32.1996	32.1996	0				0	60
	E07	SYBR		Unkn			32.2272	32.2272	0				0	60
	E08	SYBR		Unkn			32.9781	32.9781	0				0	60
	E09	SYBR		Unkn			28.8654	28.8654	0				0	60
	E10	SYBR		Unkn			28.8858	28.8858	0				0	60
	E11	SYBR		Unkn			28.7918	28.7918	0				0	60
	E12	SYBR		Unkn			27.6552	27.6552	0				0	60
	F01	SYBR		Unkn				0	0			0	0	60
	F02	SYBR		Unkn				0	0			0	0	60
	F03	SYBR		Unkn				0	0			0	0	60
	F04	SYBR		Unkn				0	0			0	0	60
	F05	SYBR		Unkn				0	0			0	0	60
	F06	SYBR		Unkn				0	0			0	0	60
	F07	SYBR		Unkn				0	0			0	0	60
	F08	SYBR		Unkn				0	0			0	0	60
	F09	SYBR		Unkn				0	0			0	0	60
	F10	SYBR		Unkn				0	0			0	0	60
	F11	SYBR		Unkn				0	0			0	0	60
	F12	SYBR		Unkn				0	0			0	0	60
	G01	SYBR		Unkn				0	0			0	0	60
	G02	SYBR		Unkn				0	0			0	0	60
	G03	SYBR		Unkn				0	0			0	0	60
	G04	SYBR		Unkn				0	0			0	0	60
	G05	SYBR		Unkn				0	0			0	0	60
	G06	SYBR		Unkn			38.61	38.61	0				0	60
	G07	SYBR		Unkn			37.7728	37.7728	0				0	60
	G08	SYBR		Unkn				0	0			0	0	60
	G09	SYBR		Unkn				0	0			0	0	60
	G10	SYBR		Unkn				0	0			0	0	60
	G11	SYBR		Unkn				0	0			0	0	60
	G12	SYBR		Unkn				0	0			0	0	60
	H01	SYBR		Unkn				0	0			0	0	60
	H02	SYBR		Unkn				0	0			0	0	60
	H03	SYBR		Unkn				0	0			0	0	60
	H04	SYBR		Unkn				0	0			0	0	60
	H05	SYBR		Unkn				0	0			0	0	60
	H06	SYBR		Unkn				0	0			0	0	60
	H07	SYBR		Unkn				0	0			0	0	60
	H08	SYBR		Unkn				0	0			0	0	60
	H09	SYBR		Unkn				0	0			0	0	60
	H10	SYBR		Unkn				0	0			0	0	60
	H11	SYBR		Unkn				0	0			0	0	60
	H12	SYBR		Unkn				0	0			0	0	60

## Sheet: Run Information
File Name	PA16-1admin_2022-04-11 15-22-04_BR001720.pcrd
Created By User	admin
Notes
ID
Run Started	2022/4/11 15:22:23 UTC +08:00
Run Ended	2022/4/11 16:50:32 UTC +08:00
Sample Vol	15
Lid Temp	105
Protocol File Name	百乐程序15ul - 副本.prcl
Plate Setup File Name	Quick Plate_96 wells_SYBR Only.pltd
Base Serial Number	BR001720
Optical Head Serial Number
CFX Manager Version	2.1.1022.0523.
