# Supplementary material for: Artemisinin derivative DHA27 enhances the antibacterial effect of aminoglycosides against Pseudomonas aeruginosa by inhibiting mRNA expression of aminoglycoside-modifying enzymes
Source: Front Pharmacol. 2022 Oct 24;13:970400. doi: 10.3389/fphar.2022.970400 (PMC9637796; doi:10.3389/fphar.2022.970400)
Supplement: Supplementary file 3 [file DataSheet2.ZIP › 16SrRNA methylase mRNA PCR/PA16-rmtC-rmtD-admin_2022-04-20 16-54-10_BR001720 - Quantification Summary.xlsx]

## Sheet: 测定结果
	Well	Fluor	Target	Content	Sample	Cq	SQ
	A01	SYBR		Unkn		8.60501
	A02	SYBR		Unkn		8.40868
	A03	SYBR		Unkn		8.29444
	A04	SYBR		Unkn		8.83648
	A05	SYBR		Unkn		28.5344
	A06	SYBR		Unkn		28.041
	A07	SYBR		Unkn		28.6759
	A08	SYBR		Unkn		28.6308
	A09	SYBR		Unkn		30.1625
	A10	SYBR		Unkn		31.2211
	A11	SYBR		Unkn		30.6679
	A12	SYBR		Unkn		31.1744
	B01	SYBR		Unkn		8.65084
	B02	SYBR		Unkn		8.47112
	B03	SYBR		Unkn		8.50081
	B04	SYBR		Unkn		8.59631
	B05	SYBR		Unkn		28.327
	B06	SYBR		Unkn		27.8996
	B07	SYBR		Unkn		28.2299
	B08	SYBR		Unkn		28.4736
	B09	SYBR		Unkn		31.545
	B10	SYBR		Unkn		31.7628
	B11	SYBR		Unkn		31.4501
	B12	SYBR		Unkn		31.3006
	C01	SYBR		Unkn		8.60694
	C02	SYBR		Unkn		8.62839
	C03	SYBR		Unkn		9.05203
	C04	SYBR		Unkn		8.9809
	C05	SYBR		Unkn		28.0826
	C06	SYBR		Unkn		28.3281
	C07	SYBR		Unkn		27.9646
	C08	SYBR		Unkn		28.2139
	C09	SYBR		Unkn		31.5921
	C10	SYBR		Unkn		31.021
	C11	SYBR		Unkn		31.4511
	C12	SYBR		Unkn		31.6515
	D01	SYBR		Unkn		10.1829
	D02	SYBR		Unkn		10.5972
	D03	SYBR		Unkn		10.4974
	D04	SYBR		Unkn		10.4431
	D05	SYBR		Unkn		29.7039
	D06	SYBR		Unkn		29.8766
	D07	SYBR		Unkn		29.4622
	D08	SYBR		Unkn		30.1075
	D09	SYBR		Unkn		31.2116
	D10	SYBR		Unkn		31.9376
	D11	SYBR		Unkn		31.4682
	D12	SYBR		Unkn		31.5905
	E01	SYBR		Unkn		10.2017
	E02	SYBR		Unkn		10.1326
	E03	SYBR		Unkn		9.5994
	E04	SYBR		Unkn		9.83974
	E05	SYBR		Unkn		30.7178
	E06	SYBR		Unkn		30.6094
	E07	SYBR		Unkn		31.144
	E08	SYBR		Unkn		30.5896
	E09	SYBR		Unkn		31.0691
	E10	SYBR		Unkn		31.6672
	E11	SYBR		Unkn		31.4032
	E12	SYBR		Unkn		31.7146
	F01	SYBR		Unkn
	F02	SYBR		Unkn
	F03	SYBR		Unkn
	F04	SYBR		Unkn
	F05	SYBR		Unkn
	F06	SYBR		Unkn
	F07	SYBR		Unkn
	F08	SYBR		Unkn
	F09	SYBR		Unkn
	F10	SYBR		Unkn
	F11	SYBR		Unkn
	F12	SYBR		Unkn
	G01	SYBR		Unkn
	G02	SYBR		Unkn
	G03	SYBR		Unkn
	G04	SYBR		Unkn
	G05	SYBR		Unkn
	G06	SYBR		Unkn
	G07	SYBR		Unkn
	G08	SYBR		Unkn
	G09	SYBR		Unkn
	G10	SYBR		Unkn
	G11	SYBR		Unkn
	G12	SYBR		Unkn
	H01	SYBR		Unkn
	H02	SYBR		Unkn
	H03	SYBR		Unkn
	H04	SYBR		Unkn
	H05	SYBR		Unkn
	H06	SYBR		Unkn
	H07	SYBR		Unkn
	H08	SYBR		Unkn
	H09	SYBR		Unkn
	H10	SYBR		Unkn
	H11	SYBR		Unkn
	H12	SYBR		Unkn

## Sheet: Run Information
File Name	PA16-2admin_2022-04-20 16-54-10_BR001720.pcrd
Created By User	admin
Notes
ID
Run Started	2022/4/20 16:54:33 UTC +08:00
Run Ended	2022/4/20 18:23:00 UTC +08:00
Sample Vol	15
Lid Temp	105
Protocol File Name	百乐程序15ul - 副本.prcl
Plate Setup File Name	Quick Plate_96 wells_SYBR Only.pltd
Base Serial Number	BR001720
Optical Head Serial Number
CFX Manager Version	2.1.1022.0523.
