# Supplementary material for: Artemisinin derivative DHA27 enhances the antibacterial effect of aminoglycosides against Pseudomonas aeruginosa by inhibiting mRNA expression of aminoglycoside-modifying enzymes
Source: Front Pharmacol. 2022 Oct 24;13:970400. doi: 10.3389/fphar.2022.970400 (PMC9637796; doi:10.3389/fphar.2022.970400)
Supplement: Supplementary file 3 [file DataSheet2.ZIP › 16SrRNA methylase mRNA PCR/PA17-rmtD-admin_2022-03-14 17-16-52_BR001720 - Quantification Summary.xlsx]

## Sheet: 测定结果
	Well	Fluor	Target	Content	Sample	Cq	SQ
	A01	SYBR		Unkn		5.49528
	A02	SYBR		Unkn		5.4132
	A03	SYBR		Unkn		5.82577
	A04	SYBR		Unkn		5.81408
	A05	SYBR		Unkn
	A06	SYBR		Unkn
	A07	SYBR		Unkn
	A08	SYBR		Unkn
	A09	SYBR		Unkn		31.064
	A10	SYBR		Unkn		30.7046
	A11	SYBR		Unkn		29.8105
	A12	SYBR		Unkn		30.1663
	B01	SYBR		Unkn		6.1892
	B02	SYBR		Unkn		5.9995
	B03	SYBR		Unkn		6.17627
	B04	SYBR		Unkn		6.18432
	B05	SYBR		Unkn
	B06	SYBR		Unkn
	B07	SYBR		Unkn
	B08	SYBR		Unkn
	B09	SYBR		Unkn		30.7337
	B10	SYBR		Unkn		30.2212
	B11	SYBR		Unkn		30.5628
	B12	SYBR		Unkn		30.6522
	C01	SYBR		Unkn		5.56222
	C02	SYBR		Unkn		5.8264
	C03	SYBR		Unkn		6.08311
	C04	SYBR		Unkn		6.0469
	C05	SYBR		Unkn
	C06	SYBR		Unkn
	C07	SYBR		Unkn
	C08	SYBR		Unkn
	C09	SYBR		Unkn		29.8116
	C10	SYBR		Unkn		30.0595
	C11	SYBR		Unkn		30.4685
	C12	SYBR		Unkn		30.3054
	D01	SYBR		Unkn		3.91902
	D02	SYBR		Unkn		7.17581
	D03	SYBR		Unkn		7.16733
	D04	SYBR		Unkn		6.76031
	D05	SYBR		Unkn
	D06	SYBR		Unkn
	D07	SYBR		Unkn
	D08	SYBR		Unkn
	D09	SYBR		Unkn		31.0229
	D10	SYBR		Unkn		30.7499
	D11	SYBR		Unkn		30.4944
	D12	SYBR		Unkn		30.5467
	E01	SYBR		Unkn		7.50666
	E02	SYBR		Unkn		7.49873
	E03	SYBR		Unkn		7.38684
	E04	SYBR		Unkn		7.63042
	E05	SYBR		Unkn
	E06	SYBR		Unkn
	E07	SYBR		Unkn
	E08	SYBR		Unkn
	E09	SYBR		Unkn		29.1438
	E10	SYBR		Unkn		30.242
	E11	SYBR		Unkn		30.3759
	E12	SYBR		Unkn		30.3664
	F01	SYBR		Unkn
	F02	SYBR		Unkn
	F03	SYBR		Unkn
	F04	SYBR		Unkn
	F05	SYBR		Unkn
	F06	SYBR		Unkn
	F07	SYBR		Unkn
	F08	SYBR		Unkn
	F09	SYBR		Unkn
	F10	SYBR		Unkn
	F11	SYBR		Unkn
	F12	SYBR		Unkn
	G01	SYBR		Unkn
	G02	SYBR		Unkn
	G03	SYBR		Unkn
	G04	SYBR		Unkn
	G05	SYBR		Unkn
	G06	SYBR		Unkn
	G07	SYBR		Unkn
	G08	SYBR		Unkn
	G09	SYBR		Unkn
	G10	SYBR		Unkn
	G11	SYBR		Unkn
	G12	SYBR		Unkn
	H01	SYBR		Unkn
	H02	SYBR		Unkn
	H03	SYBR		Unkn
	H04	SYBR		Unkn
	H05	SYBR		Unkn
	H06	SYBR		Unkn
	H07	SYBR		Unkn
	H08	SYBR		Unkn
	H09	SYBR		Unkn
	H10	SYBR		Unkn
	H11	SYBR		Unkn
	H12	SYBR		Unkn

## Sheet: Run Information
File Name	PA17-2 admin_2022-03-14 17-16-52_BR001720.pcrd
Created By User	admin
Notes
ID
Run Started	2022/3/14 17:17:14 UTC +08:00
Run Ended	2022/3/14 18:44:26 UTC +08:00
Sample Vol	15
Lid Temp	105
Protocol File Name	百乐程序15ul - 副本.prcl
Plate Setup File Name	Quick Plate_96 wells_SYBR Only.pltd
Base Serial Number	BR001720
Optical Head Serial Number
CFX Manager Version	2.1.1022.0523.
