# Supplementary material for: Artemisinin derivative DHA27 enhances the antibacterial effect of aminoglycosides against Pseudomonas aeruginosa by inhibiting mRNA expression of aminoglycoside-modifying enzymes
Source: Front Pharmacol. 2022 Oct 24;13:970400. doi: 10.3389/fphar.2022.970400 (PMC9637796; doi:10.3389/fphar.2022.970400)
Supplement: Supplementary file 3 [file DataSheet2.ZIP › 16SrRNA methylase mRNA PCR/PA17armA-rmtA-rmtB-admin_2022-03-28 14-21-14_BR001720 - Quantification Summary.xlsx]

## Sheet: 测定结果
	Well	Fluor	Target	Content	Sample	Cq	SQ
	A01	SYBR		Unkn		6.8971
	A02	SYBR		Unkn		6.67814
	A03	SYBR		Unkn		6.81968
	A04	SYBR		Unkn		6.82695
	A05	SYBR		Unkn		28.8461
	A06	SYBR		Unkn		29.3574
	A07	SYBR		Unkn		29.5599
	A08	SYBR		Unkn		29.6598
	A09	SYBR		Unkn		22.4664
	A10	SYBR		Unkn		22.2833
	A11	SYBR		Unkn		22.5369
	A12	SYBR		Unkn		22.5793
	B01	SYBR		Unkn		7.12162
	B02	SYBR		Unkn		7.00588
	B03	SYBR		Unkn		7.21971
	B04	SYBR		Unkn		7.35312
	B05	SYBR		Unkn		29.2815
	B06	SYBR		Unkn		28.6452
	B07	SYBR		Unkn		28.7499
	B08	SYBR		Unkn		28.7373
	B09	SYBR		Unkn		22.5363
	B10	SYBR		Unkn		22.3812
	B11	SYBR		Unkn		22.5294
	B12	SYBR		Unkn		22.544
	C01	SYBR		Unkn		6.70598
	C02	SYBR		Unkn		6.65597
	C03	SYBR		Unkn		7.10262
	C04	SYBR		Unkn		7.11718
	C05	SYBR		Unkn		28.7516
	C06	SYBR		Unkn		26.4262
	C07	SYBR		Unkn		29.0846
	C08	SYBR		Unkn		28.7129
	C09	SYBR		Unkn		22.2872
	C10	SYBR		Unkn		22.3866
	C11	SYBR		Unkn		22.4866
	C12	SYBR		Unkn		22.7116
	D01	SYBR		Unkn		8.1384
	D02	SYBR		Unkn		8.20552
	D03	SYBR		Unkn		7.91971
	D04	SYBR		Unkn		8.03899
	D05	SYBR		Unkn		28.199
	D06	SYBR		Unkn		34.4546
	D07	SYBR		Unkn		28.3108
	D08	SYBR		Unkn		28.2085
	D09	SYBR		Unkn		22.352
	D10	SYBR		Unkn		20.0589
	D11	SYBR		Unkn		22.2197
	D12	SYBR		Unkn		22.4954
	E01	SYBR		Unkn		8.58324
	E02	SYBR		Unkn		8.56314
	E03	SYBR		Unkn		8.376
	E04	SYBR		Unkn		8.48374
	E05	SYBR		Unkn		29.3785
	E06	SYBR		Unkn		28.5081
	E07	SYBR		Unkn		27.9091
	E08	SYBR		Unkn		28.2069
	E09	SYBR		Unkn		22.3134
	E10	SYBR		Unkn		21.7585
	E11	SYBR		Unkn		20.5552
	E12	SYBR		Unkn		22.2967
	F01	SYBR		Unkn		30.2398
	F02	SYBR		Unkn		29.3895
	F03	SYBR		Unkn		29.708
	F04	SYBR		Unkn		29.0193
	F05	SYBR		Unkn		35.9578
	F06	SYBR		Unkn		35.5552
	F07	SYBR		Unkn		34.2579
	F08	SYBR		Unkn		37.1513
	F09	SYBR		Unkn
	F10	SYBR		Unkn
	F11	SYBR		Unkn
	F12	SYBR		Unkn
	G01	SYBR		Unkn		27.9578
	G02	SYBR		Unkn		28.1024
	G03	SYBR		Unkn		29.4609
	G04	SYBR		Unkn		29.2563
	G05	SYBR		Unkn		35.9491
	G06	SYBR		Unkn		35.2772
	G07	SYBR		Unkn		35.4189
	G08	SYBR		Unkn		37.5685
	G09	SYBR		Unkn
	G10	SYBR		Unkn
	G11	SYBR		Unkn
	G12	SYBR		Unkn
	H01	SYBR		Unkn
	H02	SYBR		Unkn
	H03	SYBR		Unkn		38.6032
	H04	SYBR		Unkn		38.2786
	H05	SYBR		Unkn
	H06	SYBR		Unkn
	H07	SYBR		Unkn
	H08	SYBR		Unkn
	H09	SYBR		Unkn
	H10	SYBR		Unkn
	H11	SYBR		Unkn
	H12	SYBR		Unkn

## Sheet: Run Information
File Name	PA17-2-1admin_2022-03-28 14-21-14_BR001720.pcrd
Created By User	admin
Notes
ID
Run Started	2022/3/28 14:21:50 UTC +08:00
Run Ended	2022/3/28 15:50:21 UTC +08:00
Sample Vol	15
Lid Temp	105
Protocol File Name	百乐程序15ul - 副本.prcl
Plate Setup File Name	Quick Plate_96 wells_SYBR Only.pltd
Base Serial Number	BR001720
Optical Head Serial Number
CFX Manager Version	2.1.1022.0523.
