# Supplementary material for: Artemisinin derivative DHA27 enhances the antibacterial effect of aminoglycosides against Pseudomonas aeruginosa by inhibiting mRNA expression of aminoglycoside-modifying enzymes
Source: Front Pharmacol. 2022 Oct 24;13:970400. doi: 10.3389/fphar.2022.970400 (PMC9637796; doi:10.3389/fphar.2022.970400)
Supplement: Supplementary file 3 [file DataSheet2.ZIP › 16SrRNA methylase mRNA PCR/PA19-armA-rmtB-admin_2022-04-16 12-33-40_BR001720 - Quantification Summary.xlsx]

## Sheet: 测定结果
	Well	Fluor	Target	Content	Sample	Cq	SQ
	A01	SYBR		Unkn		11.7208
	A02	SYBR		Unkn		11.7932
	A03	SYBR		Unkn		12.0939
	A04	SYBR		Unkn		11.9648
	A05	SYBR		Unkn		31.2491
	A06	SYBR		Unkn		31.8917
	A07	SYBR		Unkn		32.6448
	A08	SYBR		Unkn		31.936
	A09	SYBR		Unkn
	A10	SYBR		Unkn
	A11	SYBR		Unkn
	A12	SYBR		Unkn
	B01	SYBR		Unkn		12.4064
	B02	SYBR		Unkn		12.0332
	B03	SYBR		Unkn		11.8802
	B04	SYBR		Unkn		12.2895
	B05	SYBR		Unkn		31.6219
	B06	SYBR		Unkn		32.511
	B07	SYBR		Unkn		32.1328
	B08	SYBR		Unkn		31.5329
	B09	SYBR		Unkn
	B10	SYBR		Unkn
	B11	SYBR		Unkn
	B12	SYBR		Unkn
	C01	SYBR		Unkn		11.7635
	C02	SYBR		Unkn		11.8244
	C03	SYBR		Unkn		12.5036
	C04	SYBR		Unkn		12.375
	C05	SYBR		Unkn		32.3881
	C06	SYBR		Unkn		32.0691
	C07	SYBR		Unkn		32.0976
	C08	SYBR		Unkn		32.3319
	C09	SYBR		Unkn
	C10	SYBR		Unkn
	C11	SYBR		Unkn
	C12	SYBR		Unkn
	D01	SYBR		Unkn		11.7269
	D02	SYBR		Unkn		11.4313
	D03	SYBR		Unkn		11.3381
	D04	SYBR		Unkn		11.5359
	D05	SYBR		Unkn		31.7498
	D06	SYBR		Unkn		32.0839
	D07	SYBR		Unkn		32.0184
	D08	SYBR		Unkn		32.2903
	D09	SYBR		Unkn
	D10	SYBR		Unkn
	D11	SYBR		Unkn
	D12	SYBR		Unkn
	E01	SYBR		Unkn		11.2626
	E02	SYBR		Unkn		11.2569
	E03	SYBR		Unkn		11.0761
	E04	SYBR		Unkn		10.8798
	E05	SYBR		Unkn		32.1895
	E06	SYBR		Unkn		32.2572
	E07	SYBR		Unkn		32.4315
	E08	SYBR		Unkn		32.2093
	E09	SYBR		Unkn
	E10	SYBR		Unkn
	E11	SYBR		Unkn
	E12	SYBR		Unkn
	F01	SYBR		Unkn		25.9234
	F02	SYBR		Unkn		24.559
	F03	SYBR		Unkn		24.8035
	F04	SYBR		Unkn		24.3759
	F05	SYBR		Unkn		25.0294
	F06	SYBR		Unkn		24.4312
	F07	SYBR		Unkn		24.4329
	F08	SYBR		Unkn		24.5246
	F09	SYBR		Unkn
	F10	SYBR		Unkn
	F11	SYBR		Unkn
	F12	SYBR		Unkn
	G01	SYBR		Unkn		25.0112
	G02	SYBR		Unkn		23.7735
	G03	SYBR		Unkn		24.4728
	G04	SYBR		Unkn		24.8795
	G05	SYBR		Unkn		25.127
	G06	SYBR		Unkn		25.125
	G07	SYBR		Unkn		24.9508
	G08	SYBR		Unkn		25.3857
	G09	SYBR		Unkn
	G10	SYBR		Unkn
	G11	SYBR		Unkn
	G12	SYBR		Unkn
	H01	SYBR		Unkn		25.9021
	H02	SYBR		Unkn		26.3035
	H03	SYBR		Unkn		26.7012
	H04	SYBR		Unkn		26.4329
	H05	SYBR		Unkn
	H06	SYBR		Unkn
	H07	SYBR		Unkn
	H08	SYBR		Unkn
	H09	SYBR		Unkn
	H10	SYBR		Unkn
	H11	SYBR		Unkn
	H12	SYBR		Unkn

## Sheet: Run Information
File Name	PA19-1admin_2022-04-16 12-33-40_BR001720.pcrd
Created By User	admin
Notes
ID
Run Started	2022/4/16 12:34:02 UTC +08:00
Run Ended	2022/4/16 14:02:31 UTC +08:00
Sample Vol	15
Lid Temp	105
Protocol File Name	百乐程序15ul - 副本.prcl
Plate Setup File Name	Quick Plate_96 wells_SYBR Only.pltd
Base Serial Number	BR001720
Optical Head Serial Number
CFX Manager Version	2.1.1022.0523.
