# Supplementary material for: Artemisinin derivative DHA27 enhances the antibacterial effect of aminoglycosides against Pseudomonas aeruginosa by inhibiting mRNA expression of aminoglycoside-modifying enzymes
Source: Front Pharmacol. 2022 Oct 24;13:970400. doi: 10.3389/fphar.2022.970400 (PMC9637796; doi:10.3389/fphar.2022.970400)
Supplement: Supplementary file 3 [file DataSheet2.ZIP › 16SrRNA methylase mRNA PCR/PA19-rmtA-admin_2022-04-16 20-21-50_BR001720 - Quantification Summary.xlsx]

## Sheet: 测定结果
	Well	Fluor	Target	Content	Sample	Cq	SQ
	A01	SYBR		Unkn		12.0425
	A02	SYBR		Unkn		12.2225
	A03	SYBR		Unkn		12.3731
	A04	SYBR		Unkn		12.3042
	A05	SYBR		Unkn		25.7834
	A06	SYBR		Unkn		26.4853
	A07	SYBR		Unkn		23.9325
	A08	SYBR		Unkn		25.8694
	A09	SYBR		Unkn
	A10	SYBR		Unkn
	A11	SYBR		Unkn
	A12	SYBR		Unkn
	B01	SYBR		Unkn		12.3963
	B02	SYBR		Unkn		12.3699
	B03	SYBR		Unkn		12.2949
	B04	SYBR		Unkn		12.2227
	B05	SYBR		Unkn		26.5735
	B06	SYBR		Unkn		24.8277
	B07	SYBR		Unkn		26.6622
	B08	SYBR		Unkn		26.5827
	B09	SYBR		Unkn
	B10	SYBR		Unkn
	B11	SYBR		Unkn
	B12	SYBR		Unkn
	C01	SYBR		Unkn		12.2155
	C02	SYBR		Unkn		12.2808
	C03	SYBR		Unkn		12.8639
	C04	SYBR		Unkn		12.6686
	C05	SYBR		Unkn		26.6396
	C06	SYBR		Unkn		26.5949
	C07	SYBR		Unkn		26.1125
	C08	SYBR		Unkn		26.3464
	C09	SYBR		Unkn
	C10	SYBR		Unkn
	C11	SYBR		Unkn
	C12	SYBR		Unkn
	D01	SYBR		Unkn		12.08
	D02	SYBR		Unkn		11.9173
	D03	SYBR		Unkn		11.8131
	D04	SYBR		Unkn		11.894
	D05	SYBR		Unkn		26.6505
	D06	SYBR		Unkn		26.0191
	D07	SYBR		Unkn		26.5479
	D08	SYBR		Unkn		25.2541
	D09	SYBR		Unkn
	D10	SYBR		Unkn
	D11	SYBR		Unkn
	D12	SYBR		Unkn
	E01	SYBR		Unkn		11.7253
	E02	SYBR		Unkn		12.0075
	E03	SYBR		Unkn		11.577
	E04	SYBR		Unkn		11.2733
	E05	SYBR		Unkn		26.5523
	E06	SYBR		Unkn		26.6174
	E07	SYBR		Unkn		26.6667
	E08	SYBR		Unkn		25.1826
	E09	SYBR		Unkn
	E10	SYBR		Unkn
	E11	SYBR		Unkn
	E12	SYBR		Unkn
	F01	SYBR		Unkn
	F02	SYBR		Unkn
	F03	SYBR		Unkn
	F04	SYBR		Unkn
	F05	SYBR		Unkn
	F06	SYBR		Unkn
	F07	SYBR		Unkn
	F08	SYBR		Unkn
	F09	SYBR		Unkn
	F10	SYBR		Unkn
	F11	SYBR		Unkn
	F12	SYBR		Unkn
	G01	SYBR		Unkn
	G02	SYBR		Unkn
	G03	SYBR		Unkn
	G04	SYBR		Unkn
	G05	SYBR		Unkn
	G06	SYBR		Unkn
	G07	SYBR		Unkn
	G08	SYBR		Unkn
	G09	SYBR		Unkn
	G10	SYBR		Unkn
	G11	SYBR		Unkn
	G12	SYBR		Unkn
	H01	SYBR		Unkn
	H02	SYBR		Unkn
	H03	SYBR		Unkn
	H04	SYBR		Unkn
	H05	SYBR		Unkn
	H06	SYBR		Unkn
	H07	SYBR		Unkn
	H08	SYBR		Unkn
	H09	SYBR		Unkn
	H10	SYBR		Unkn
	H11	SYBR		Unkn
	H12	SYBR		Unkn

## Sheet: Run Information
File Name	PA19-rmtA-rmtC-rmtDadmin_2022-04-16 20-21-50_BR001720.pcrd
Created By User	admin
Notes
ID
Run Started	2022/4/16 20:22:27 UTC +08:00
Run Ended	2022/4/16 21:50:43 UTC +08:00
Sample Vol	15
Lid Temp	105
Protocol File Name	百乐程序15ul - 副本.prcl
Plate Setup File Name	Quick Plate_96 wells_SYBR Only.pltd
Base Serial Number	BR001720
Optical Head Serial Number
CFX Manager Version	2.1.1022.0523.
