# Supplementary material for: Artemisinin derivative DHA27 enhances the antibacterial effect of aminoglycosides against Pseudomonas aeruginosa by inhibiting mRNA expression of aminoglycoside-modifying enzymes
Source: Front Pharmacol. 2022 Oct 24;13:970400. doi: 10.3389/fphar.2022.970400 (PMC9637796; doi:10.3389/fphar.2022.970400)
Supplement: Supplementary file 3 [file DataSheet2.ZIP › 16SrRNA methylase mRNA PCR/PA19-rmtD-admin_2022-04-16 14-26-58_BR001720 - Quantification Cq Results.xlsx]

## Sheet: 测定结果
	Well	Fluor	Target	Content	Sample	Biological Set Name	Cq	Cq Mean	Cq Std. Dev	Starting Quantity (SQ)	Log Starting Quantity	SQ Mean	SQ Std. Dev	Set Point	Well Note
	A01	SYBR		Unkn			12.1444	12.1444	0				0	60
	A02	SYBR		Unkn			12.3329	12.3329	0				0	60
	A03	SYBR		Unkn			12.4853	12.4853	0				0	60
	A04	SYBR		Unkn			12.3351	12.3351	0				0	60
	A05	SYBR		Unkn			32.817		0				0	60
	A06	SYBR		Unkn			31.7009		0				0	60
	A07	SYBR		Unkn			32.5421		0				0	60
	A08	SYBR		Unkn			31.8622		0				0	60
	A09	SYBR		Unkn			28.1415	28.1415	0				0	60
	A10	SYBR		Unkn			27.9776	27.9776	0				0	60
	A11	SYBR		Unkn			27.1593	27.1593	0				0	60
	A12	SYBR		Unkn			29.2736	29.2736	0				0	60
	B01	SYBR		Unkn			12.5472	12.5472	0				0	60
	B02	SYBR		Unkn			12.7185	12.7185	0				0	60
	B03	SYBR		Unkn			12.4772	12.4772	0				0	60
	B04	SYBR		Unkn			12.4934	12.4934	0				0	60
	B05	SYBR		Unkn			31.5408		0				0	60
	B06	SYBR		Unkn			31.0975		0				0	60
	B07	SYBR		Unkn			32.429		0				0	60
	B08	SYBR		Unkn			31.7826		0				0	60
	B09	SYBR		Unkn			29.2511	29.2511	0				0	60
	B10	SYBR		Unkn			29.1647	29.1647	0				0	60
	B11	SYBR		Unkn			28.8902	28.8902	0				0	60
	B12	SYBR		Unkn			29.0081	29.0081	0				0	60
	C01	SYBR		Unkn			12.3138	12.3138	0				0	60
	C02	SYBR		Unkn			12.4284	12.4284	0				0	60
	C03	SYBR		Unkn			12.9549	12.9549	0				0	60
	C04	SYBR		Unkn			12.8102	12.8102	0				0	60
	C05	SYBR		Unkn			32.2667		0				0	60
	C06	SYBR		Unkn			32.5888		0				0	60
	C07	SYBR		Unkn			32.1778		0				0	60
	C08	SYBR		Unkn			32.1157		0				0	60
	C09	SYBR		Unkn			29.0679	29.0679	0				0	60
	C10	SYBR		Unkn			29.1481	29.1481	0				0	60
	C11	SYBR		Unkn			28.8492	28.8492	0				0	60
	C12	SYBR		Unkn			28.583	28.583	0				0	60
	D01	SYBR		Unkn			12.2504	12.2504	0				0	60
	D02	SYBR		Unkn			12.0242	12.0242	0				0	60
	D03	SYBR		Unkn			11.8808	11.8808	0				0	60
	D04	SYBR		Unkn			12.101	12.101	0				0	60
	D05	SYBR		Unkn			33.1987		0				0	60
	D06	SYBR		Unkn			32.9088		0				0	60
	D07	SYBR		Unkn			33.516		0				0	60
	D08	SYBR		Unkn			33.4557		0				0	60
	D09	SYBR		Unkn			29.2292	29.2292	0				0	60
	D10	SYBR		Unkn			26.8698	26.8698	0				0	60
	D11	SYBR		Unkn			28.9988	28.9988	0				0	60
	D12	SYBR		Unkn			29.1174	29.1174	0				0	60
	E01	SYBR		Unkn			11.6078	11.6078	0				0	60
	E02	SYBR		Unkn			11.7103	11.7103	0				0	60
	E03	SYBR		Unkn			11.5197	11.5197	0				0	60
	E04	SYBR		Unkn			11.3705	11.3705	0				0	60
	E05	SYBR		Unkn			33.3479		0				0	60
	E06	SYBR		Unkn			33.5995		0				0	60
	E07	SYBR		Unkn			33.1673		0				0	60
	E08	SYBR		Unkn			33.6399		0				0	60
	E09	SYBR		Unkn			28.5722	28.5722	0				0	60
	E10	SYBR		Unkn			29.1201	29.1201	0				0	60
	E11	SYBR		Unkn			28.351	28.351	0				0	60
	E12	SYBR		Unkn			29.1863	29.1863	0				0	60
	F01	SYBR		Unkn				0	0			0	0	60
	F02	SYBR		Unkn				0	0			0	0	60
	F03	SYBR		Unkn				0	0			0	0	60
	F04	SYBR		Unkn				0	0			0	0	60
	F05	SYBR		Unkn				0	0			0	0	60
	F06	SYBR		Unkn				0	0			0	0	60
	F07	SYBR		Unkn				0	0			0	0	60
	F08	SYBR		Unkn				0	0			0	0	60
	F09	SYBR		Unkn				0	0			0	0	60
	F10	SYBR		Unkn				0	0			0	0	60
	F11	SYBR		Unkn				0	0			0	0	60
	F12	SYBR		Unkn				0	0			0	0	60
	G01	SYBR		Unkn				0	0			0	0	60
	G02	SYBR		Unkn				0	0			0	0	60
	G03	SYBR		Unkn				0	0			0	0	60
	G04	SYBR		Unkn				0	0			0	0	60
	G05	SYBR		Unkn				0	0			0	0	60
	G06	SYBR		Unkn				0	0			0	0	60
	G07	SYBR		Unkn				0	0			0	0	60
	G08	SYBR		Unkn				0	0			0	0	60
	G09	SYBR		Unkn				0	0			0	0	60
	G10	SYBR		Unkn				0	0			0	0	60
	G11	SYBR		Unkn				0	0			0	0	60
	G12	SYBR		Unkn				0	0			0	0	60
	H01	SYBR		Unkn				0	0			0	0	60
	H02	SYBR		Unkn				0	0			0	0	60
	H03	SYBR		Unkn				0	0			0	0	60
	H04	SYBR		Unkn				0	0			0	0	60
	H05	SYBR		Unkn				0	0			0	0	60
	H06	SYBR		Unkn				0	0			0	0	60
	H07	SYBR		Unkn				0	0			0	0	60
	H08	SYBR		Unkn				0	0			0	0	60
	H09	SYBR		Unkn				0	0			0	0	60
	H10	SYBR		Unkn				0	0			0	0	60
	H11	SYBR		Unkn				0	0			0	0	60
	H12	SYBR		Unkn				0	0			0	0	60

## Sheet: Run Information
File Name	PA19-2admin_2022-04-16 14-26-58_BR001720.pcrd
Created By User	admin
Notes
ID
Run Started	2022/4/16 14:27:21 UTC +08:00
Run Ended	2022/4/16 15:55:15 UTC +08:00
Sample Vol	15
Lid Temp	105
Protocol File Name	百乐程序15ul - 副本.prcl
Plate Setup File Name	Quick Plate_96 wells_SYBR Only.pltd
Base Serial Number	BR001720
Optical Head Serial Number
CFX Manager Version	2.1.1022.0523.
