# Supplementary material for: Artemisinin derivative DHA27 enhances the antibacterial effect of aminoglycosides against Pseudomonas aeruginosa by inhibiting mRNA expression of aminoglycoside-modifying enzymes
Source: Front Pharmacol. 2022 Oct 24;13:970400. doi: 10.3389/fphar.2022.970400 (PMC9637796; doi:10.3389/fphar.2022.970400)
Supplement: Supplementary file 3 [file DataSheet2.ZIP › 16SrRNA methylase mRNA PCR/PA20-armA-admin_2022-04-11 11-35-46_BR001720 - Quantification Cq Results.xlsx]

## Sheet: 测定结果
	Well	Fluor	Target	Content	Sample	Biological Set Name	Cq	Cq Mean	Cq Std. Dev	Starting Quantity (SQ)	Log Starting Quantity	SQ Mean	SQ Std. Dev	Set Point	Well Note
	A01	SYBR		Unkn			6.93849	6.93849	0				0	60
	A02	SYBR		Unkn			5.81233	5.81233	0				0	60
	A03	SYBR		Unkn			6.6376	6.6376	0				0	60
	A04	SYBR		Unkn			8.12517	8.12517	0				0	60
	A05	SYBR		Unkn			29.064	29.064	0				0	60
	A06	SYBR		Unkn			28.7389	28.7389	0				0	60
	A07	SYBR		Unkn			30.078	30.078	0				0	60
	A08	SYBR		Unkn			29.3145	29.3145	0				0	60
	A09	SYBR		Unkn					0				0	60
	A10	SYBR		Unkn					0				0	60
	A11	SYBR		Unkn					0				0	60
	A12	SYBR		Unkn					0				0	60
	B01	SYBR		Unkn			6.33744	6.33744	0				0	60
	B02	SYBR		Unkn			6.65358	6.65358	0				0	60
	B03	SYBR		Unkn			6.41761	6.41761	0				0	60
	B04	SYBR		Unkn			6.24968	6.24968	0				0	60
	B05	SYBR		Unkn			29.7881	29.7881	0				0	60
	B06	SYBR		Unkn			29.3449	29.3449	0				0	60
	B07	SYBR		Unkn			30.8753	30.8753	0				0	60
	B08	SYBR		Unkn			29.7875	29.7875	0				0	60
	B09	SYBR		Unkn					0				0	60
	B10	SYBR		Unkn					0				0	60
	B11	SYBR		Unkn					0				0	60
	B12	SYBR		Unkn					0				0	60
	C01	SYBR		Unkn			6.08783	6.08783	0				0	60
	C02	SYBR		Unkn			6.38779	6.38779	0				0	60
	C03	SYBR		Unkn			6.35071	6.35071	0				0	60
	C04	SYBR		Unkn			6.36208	6.36208	0				0	60
	C05	SYBR		Unkn			29.9646	29.9646	0				0	60
	C06	SYBR		Unkn			30.5691	30.5691	0				0	60
	C07	SYBR		Unkn			30.9931	30.9931	0				0	60
	C08	SYBR		Unkn			30.4515	30.4515	0				0	60
	C09	SYBR		Unkn					0				0	60
	C10	SYBR		Unkn					0				0	60
	C11	SYBR		Unkn					0				0	60
	C12	SYBR		Unkn					0				0	60
	D01	SYBR		Unkn			8.02615	8.02615	0				0	60
	D02	SYBR		Unkn			7.87834	7.87834	0				0	60
	D03	SYBR		Unkn			7.68993	7.68993	0				0	60
	D04	SYBR		Unkn			7.32077	7.32077	0				0	60
	D05	SYBR		Unkn			30.2542	30.2542	0				0	60
	D06	SYBR		Unkn			30.2767	30.2767	0				0	60
	D07	SYBR		Unkn			29.3582	29.3582	0				0	60
	D08	SYBR		Unkn			30.8563	30.8563	0				0	60
	D09	SYBR		Unkn					0				0	60
	D10	SYBR		Unkn					0				0	60
	D11	SYBR		Unkn					0				0	60
	D12	SYBR		Unkn					0				0	60
	E01	SYBR		Unkn			7.13693	7.13693	0				0	60
	E02	SYBR		Unkn			7.53379	7.53379	0				0	60
	E03	SYBR		Unkn			8.10783	8.10783	0				0	60
	E04	SYBR		Unkn			7.14957	7.14957	0				0	60
	E05	SYBR		Unkn			30.5964	30.5964	0				0	60
	E06	SYBR		Unkn			30.9219	30.9219	0				0	60
	E07	SYBR		Unkn			30.4816	30.4816	0				0	60
	E08	SYBR		Unkn			29.7911	29.7911	0				0	60
	E09	SYBR		Unkn					0				0	60
	E10	SYBR		Unkn					0				0	60
	E11	SYBR		Unkn					0				0	60
	E12	SYBR		Unkn					0				0	60
	F01	SYBR		Unkn					0				0	60
	F02	SYBR		Unkn					0				0	60
	F03	SYBR		Unkn					0				0	60
	F04	SYBR		Unkn					0			0	0	60
	F05	SYBR		Unkn					0				0	60
	F06	SYBR		Unkn					0				0	60
	F07	SYBR		Unkn					0				0	60
	F08	SYBR		Unkn					0				0	60
	F09	SYBR		Unkn					0			0	0	60
	F10	SYBR		Unkn					0			0	0	60
	F11	SYBR		Unkn					0			0	0	60
	F12	SYBR		Unkn					0			0	0	60
	G01	SYBR		Unkn					0			0	0	60
	G02	SYBR		Unkn					0				0	60
	G03	SYBR		Unkn					0			0	0	60
	G04	SYBR		Unkn					0			0	0	60
	G05	SYBR		Unkn					0				0	60
	G06	SYBR		Unkn					0				0	60
	G07	SYBR		Unkn					0				0	60
	G08	SYBR		Unkn					0				0	60
	G09	SYBR		Unkn					0			0	0	60
	G10	SYBR		Unkn					0			0	0	60
	G11	SYBR		Unkn					0			0	0	60
	G12	SYBR		Unkn					0			0	0	60
	H01	SYBR		Unkn					0				0	60
	H02	SYBR		Unkn					0				0	60
	H03	SYBR		Unkn					0				0	60
	H04	SYBR		Unkn					0				0	60
	H05	SYBR		Unkn					0			0	0	60
	H06	SYBR		Unkn					0			0	0	60
	H07	SYBR		Unkn					0			0	0	60
	H08	SYBR		Unkn					0			0	0	60
	H09	SYBR		Unkn					0			0	0	60
	H10	SYBR		Unkn					0			0	0	60
	H11	SYBR		Unkn					0			0	0	60
	H12	SYBR		Unkn					0			0	0	60

## Sheet: Run Information
File Name	PA20-1admin_2022-04-11 11-35-46_BR001720.pcrd
Created By User	admin
Notes
ID
Run Started	2022/4/11 11:36:06 UTC +08:00
Run Ended	2022/4/11 13:04:36 UTC +08:00
Sample Vol	15
Lid Temp	105
Protocol File Name	百乐程序15ul - 副本.prcl
Plate Setup File Name	Quick Plate_96 wells_SYBR Only.pltd
Base Serial Number	BR001720
Optical Head Serial Number
CFX Manager Version	2.1.1022.0523.
