# Supplementary material for: Artemisinin derivative DHA27 enhances the antibacterial effect of aminoglycosides against Pseudomonas aeruginosa by inhibiting mRNA expression of aminoglycoside-modifying enzymes
Source: Front Pharmacol. 2022 Oct 24;13:970400. doi: 10.3389/fphar.2022.970400 (PMC9637796; doi:10.3389/fphar.2022.970400)
Supplement: Supplementary file 3 [file DataSheet2.ZIP › 16SrRNA methylase mRNA PCR/PA20-rmtA-admin_2022-04-12 11-51-50_BR001720 - Quantification Summary.xlsx]

## Sheet: 测定结果
	Well	Fluor	Target	Content	Sample	Cq	SQ
	A01	SYBR		Unkn		7.21364
	A02	SYBR		Unkn		6.5576
	A03	SYBR		Unkn		6.65178
	A04	SYBR		Unkn		8.15831
	A05	SYBR		Unkn
	A06	SYBR		Unkn
	A07	SYBR		Unkn
	A08	SYBR		Unkn
	A09	SYBR		Unkn		23.6823
	A10	SYBR		Unkn		23.2728
	A11	SYBR		Unkn		24.7879
	A12	SYBR		Unkn		25.538
	B01	SYBR		Unkn		7.02287
	B02	SYBR		Unkn		6.88558
	B03	SYBR		Unkn		6.70808
	B04	SYBR		Unkn		6.35237
	B05	SYBR		Unkn
	B06	SYBR		Unkn
	B07	SYBR		Unkn
	B08	SYBR		Unkn
	B09	SYBR		Unkn		25.447
	B10	SYBR		Unkn		25.3442
	B11	SYBR		Unkn		26.6482
	B12	SYBR		Unkn		23.1308
	C01	SYBR		Unkn		6.45441
	C02	SYBR		Unkn		6.42289
	C03	SYBR		Unkn		6.7006
	C04	SYBR		Unkn		6.70876
	C05	SYBR		Unkn
	C06	SYBR		Unkn
	C07	SYBR		Unkn
	C08	SYBR		Unkn
	C09	SYBR		Unkn		26.117
	C10	SYBR		Unkn		26.5258
	C11	SYBR		Unkn		26.7162
	C12	SYBR		Unkn		25.5557
	D01	SYBR		Unkn		8.34686
	D02	SYBR		Unkn		8.29104
	D03	SYBR		Unkn		8.30024
	D04	SYBR		Unkn		7.86923
	D05	SYBR		Unkn
	D06	SYBR		Unkn
	D07	SYBR		Unkn
	D08	SYBR		Unkn
	D09	SYBR		Unkn		26.0578
	D10	SYBR		Unkn		26.5073
	D11	SYBR		Unkn		25.8416
	D12	SYBR		Unkn		26.8708
	E01	SYBR		Unkn		7.60574
	E02	SYBR		Unkn		8.07466
	E03	SYBR		Unkn		8.41914
	E04	SYBR		Unkn		7.84118
	E05	SYBR		Unkn
	E06	SYBR		Unkn
	E07	SYBR		Unkn
	E08	SYBR		Unkn
	E09	SYBR		Unkn		26.5243
	E10	SYBR		Unkn		23.4727
	E11	SYBR		Unkn		25.0966
	E12	SYBR		Unkn		24.4136
	F01	SYBR		Unkn
	F02	SYBR		Unkn
	F03	SYBR		Unkn
	F04	SYBR		Unkn
	F05	SYBR		Unkn
	F06	SYBR		Unkn
	F07	SYBR		Unkn
	F08	SYBR		Unkn
	F09	SYBR		Unkn
	F10	SYBR		Unkn
	F11	SYBR		Unkn
	F12	SYBR		Unkn
	G01	SYBR		Unkn
	G02	SYBR		Unkn
	G03	SYBR		Unkn
	G04	SYBR		Unkn
	G05	SYBR		Unkn
	G06	SYBR		Unkn
	G07	SYBR		Unkn
	G08	SYBR		Unkn
	G09	SYBR		Unkn
	G10	SYBR		Unkn
	G11	SYBR		Unkn
	G12	SYBR		Unkn
	H01	SYBR		Unkn
	H02	SYBR		Unkn
	H03	SYBR		Unkn
	H04	SYBR		Unkn
	H05	SYBR		Unkn
	H06	SYBR		Unkn
	H07	SYBR		Unkn
	H08	SYBR		Unkn
	H09	SYBR		Unkn
	H10	SYBR		Unkn
	H11	SYBR		Unkn
	H12	SYBR		Unkn

## Sheet: Run Information
File Name	PA20-1admin_2022-04-12 11-51-50_BR001720.pcrd
Created By User	admin
Notes
ID
Run Started	2022/4/12 11:52:11 UTC +08:00
Run Ended	2022/4/12 13:20:44 UTC +08:00
Sample Vol	15
Lid Temp	105
Protocol File Name	百乐程序15ul - 副本.prcl
Plate Setup File Name	Quick Plate_96 wells_SYBR Only.pltd
Base Serial Number	BR001720
Optical Head Serial Number
CFX Manager Version	2.1.1022.0523.
