# Supplementary material for: Artemisinin derivative DHA27 enhances the antibacterial effect of aminoglycosides against Pseudomonas aeruginosa by inhibiting mRNA expression of aminoglycoside-modifying enzymes
Source: Front Pharmacol. 2022 Oct 24;13:970400. doi: 10.3389/fphar.2022.970400 (PMC9637796; doi:10.3389/fphar.2022.970400)
Supplement: Supplementary file 3 [file DataSheet2.ZIP › 16SrRNA methylase mRNA PCR/PA20-rmtC-rmtD-admin_2022-04-15 12-02-22_BR001720 - Quantification Summary.xlsx]

## Sheet: 测定结果
	Well	Fluor	Target	Content	Sample	Cq	SQ
	A01	SYBR		Unkn		6.86093
	A02	SYBR		Unkn		6.52751
	A03	SYBR		Unkn		6.53297
	A04	SYBR		Unkn		7.96145
	A05	SYBR		Unkn		30.5041
	A06	SYBR		Unkn		29.0752
	A07	SYBR		Unkn		28.7488
	A08	SYBR		Unkn		31.2335
	A09	SYBR		Unkn		29.206
	A10	SYBR		Unkn		29.4657
	A11	SYBR		Unkn		29.6247
	A12	SYBR		Unkn		29.2416
	B01	SYBR		Unkn		6.65318
	B02	SYBR		Unkn		6.8087
	B03	SYBR		Unkn		6.40117
	B04	SYBR		Unkn		6.4709
	B05	SYBR		Unkn		29.0609
	B06	SYBR		Unkn		28.8473
	B07	SYBR		Unkn		29.5091
	B08	SYBR		Unkn		29.7429
	B09	SYBR		Unkn		29.3137
	B10	SYBR		Unkn		29.3925
	B11	SYBR		Unkn		29.467
	B12	SYBR		Unkn		29.2713
	C01	SYBR		Unkn		6.3655
	C02	SYBR		Unkn		5.91402
	C03	SYBR		Unkn		6.44745
	C04	SYBR		Unkn		6.46173
	C05	SYBR		Unkn		29.3165
	C06	SYBR		Unkn		28.9119
	C07	SYBR		Unkn		29.176
	C08	SYBR		Unkn		28.622
	C09	SYBR		Unkn		29.3421
	C10	SYBR		Unkn		29.4849
	C11	SYBR		Unkn		29.3942
	C12	SYBR		Unkn		29.3511
	D01	SYBR		Unkn		8.20333
	D02	SYBR		Unkn		7.80949
	D03	SYBR		Unkn		7.76214
	D04	SYBR		Unkn		7.45982
	D05	SYBR		Unkn		29.2084
	D06	SYBR		Unkn		28.9422
	D07	SYBR		Unkn		29.4334
	D08	SYBR		Unkn		28.1585
	D09	SYBR		Unkn		29.3735
	D10	SYBR		Unkn		29.1472
	D11	SYBR		Unkn		29.2852
	D12	SYBR		Unkn		29.3747
	E01	SYBR		Unkn		7.13642
	E02	SYBR		Unkn		7.37554
	E03	SYBR		Unkn		7.80063
	E04	SYBR		Unkn		7.77283
	E05	SYBR		Unkn		27.3856
	E06	SYBR		Unkn		27.9842
	E07	SYBR		Unkn		28.6046
	E08	SYBR		Unkn		28.3458
	E09	SYBR		Unkn		29.5737
	E10	SYBR		Unkn		29.5888
	E11	SYBR		Unkn		29.3738
	E12	SYBR		Unkn		29.2888
	F01	SYBR		Unkn
	F02	SYBR		Unkn
	F03	SYBR		Unkn
	F04	SYBR		Unkn
	F05	SYBR		Unkn
	F06	SYBR		Unkn
	F07	SYBR		Unkn
	F08	SYBR		Unkn
	F09	SYBR		Unkn
	F10	SYBR		Unkn
	F11	SYBR		Unkn
	F12	SYBR		Unkn
	G01	SYBR		Unkn
	G02	SYBR		Unkn
	G03	SYBR		Unkn
	G04	SYBR		Unkn
	G05	SYBR		Unkn
	G06	SYBR		Unkn
	G07	SYBR		Unkn
	G08	SYBR		Unkn
	G09	SYBR		Unkn
	G10	SYBR		Unkn
	G11	SYBR		Unkn
	G12	SYBR		Unkn
	H01	SYBR		Unkn
	H02	SYBR		Unkn
	H03	SYBR		Unkn
	H04	SYBR		Unkn
	H05	SYBR		Unkn
	H06	SYBR		Unkn
	H07	SYBR		Unkn
	H08	SYBR		Unkn
	H09	SYBR		Unkn
	H10	SYBR		Unkn
	H11	SYBR		Unkn
	H12	SYBR		Unkn

## Sheet: Run Information
File Name	PA20-2admin_2022-04-15 12-02-22_BR001720.pcrd
Created By User	admin
Notes
ID
Run Started	2022/4/15 12:02:42 UTC +08:00
Run Ended	2022/4/15 13:31:06 UTC +08:00
Sample Vol	15
Lid Temp	105
Protocol File Name	百乐程序15ul - 副本.prcl
Plate Setup File Name	Quick Plate_96 wells_SYBR Only.pltd
Base Serial Number	BR001720
Optical Head Serial Number
CFX Manager Version	2.1.1022.0523.
